# Supplementary material for: Optimized design and in vivo application of optogenetically functionalized Drosophila dopamine receptors
Source: Nat Commun. 2023 Dec 19;14:8434. doi: 10.1038/s41467-023-43970-0 (PMC10730509; doi:10.1038/s41467-023-43970-0)
Supplement: Supplementary file 14 — Source Data [file 41467_2023_43970_MOESM14_ESM.xlsx]

## Sheet: Figure 1 
	Figure 1: Design and characterization of optoDop1R1V2.
												Ordinary one-way ANOVA with Dunnett’s post-hoc test
		Figure 1c									Mean Diff,	95,00% CI of diff,	Below threshold?	Summary	Adjusted P Value	compared to -
		optoDop1R1-V1									-30.74	-34,07 to -27,41	Yes	****	<0,000001	Gs
		−	2.61628	1.93916	1.93182	1.73384	1.32812	1.32812	0.644342		-0.1496	-3,478 to 3,179	No	ns	>0,999999	Gi
		Gs	25.1266	33.8223	27.1252	31.0261	32.6557	39.9754	36.9786		-0.4917	-3,820 to 2,837	No	ns	0.999766	Gt
		Gi	1.35446	1.19059	1.58539	1.71984	2.08217	2.16316	2.47333		-0.0397	-3,368 to 3,289	No	ns	>0,999999	Go
		Gt	2.23481	2.13125	1.86053	1.90984	2.17658	2.20763	2.44291		-0.02599	-3,354 to 3,302	No	ns	>0,999999	Gz
		Go	1.3537	1.1413	1.55751	1.54644	1.7803	2.04878	2.37157		-0.3324	-3,661 to 2,996	No	ns	0.999991	Gq
		Gz	1.22503	1.18521	1.68076	1.71076	1.87911	2.05708	1.96569		-0.2115	-3,540 to 3,117	No	ns	>0,999999	G12
		Gq	1.33978	1.12172	1.6838	1.84449	2.80529	2.84956	2.20382		-7.746	-11,07 to -4,418	Yes	****	<0,000001	G13
		G12	1.25084	1.11996	1.76029	1.73234	2.36724	2.50607	2.26555		-11.51	-14,84 to -8,179	Yes	****	<0,000001	G15
		G13	11.1498	9.52288	9.32143	8.74395	11.6736	13.2773	2.05731
		G15	12.6634	11.2475	11.2663	10.3878	13.1694	14.142	19.1946		Mean 1	Mean 2	Mean Diff,	SE of diff,	n1	n2	q	DF
											1.646	32.39	-30.74	1.202	7	7	25.58	60
											1.646	1.796	-0.1496	1.202	7	7	0.1245	60
											1.646	2.138	-0.4917	1.202	7	7	0.4091	60
											1.646	1.686	-0.0397	1.202	7	7	0.03303	60
											1.646	1.672	-0.02599	1.202	7	7	0.02162	60
											1.646	1.978	-0.3324	1.202	7	7	0.2765	60
											1.646	1.857	-0.2115	1.202	7	7	0.176	60
											1.646	9.392	-7.746	1.202	7	7	6.445	60
											1.646	13.15	-11.51	1.202	7	7	9.574	60
												Ordinary one-way ANOVA with Dunnett’s post-hoc test
		Figure 1d									Mean Diff,	95,00% CI of diff,	Below threshold?	Summary	Adjusted P Value	compared to -
											-329.1	-427,2 to -230,9	Yes	****	<0,0001	Gs
			1 nM Dopamine								-29.95	-128,1 to 68,19	No	ns	0.9509	Gi
		−	3.85397	3.32809	6.30682	3.23604					-21.61	-119,7 to 76,53	No	ns	0.9933	Gt
		Gs	411.947	480	266.826	174.277					-6.929	-105,1 to 91,21	No	ns	>0,9999	Go
		Gi	20.2947	16.6938	74.5199	25.0205					-11.32	-109,5 to 86,82	No	ns	>0,9999	Gz
		Gt	19.241	26.2768	26.9808	30.6523					-3.3	-101,4 to 94,84	No	ns	>0,9999	Gq
		Go	3.96376	4.68919	32.2193	3.57042					-1.767	-99,91 to 96,37	No	ns	>0,9999	G12
		Gz	7.72112	9.18862	38.5836	6.50946					-0.6403	-98,78 to 97,50	No	ns	>0,9999	G13
		Gq	3.65902	5.13786	18.5012	2.62863					-100.1	-198,3 to -1,989	Yes	*	0.0438	G15
		G12	2.84048	4.4084	14.6709	1.87447
		G13	2.91289	4.38619	10.4302	1.55685					Mean 1	Mean 2	Mean Diff,	SE of diff,	n1	n2	q	DF
		G15	71.6471	86.1438	188.245	71.2039					4.181	333.3	-329.1	34.37	4	4	9.576	30
											4.181	34.13	-29.95	34.37	4	4	0.8715	30
											4.181	25.79	-21.61	34.37	4	4	0.6287	30
											4.181	11.11	-6.929	34.37	4	4	0.2016	30
											4.181	15.5	-11.32	34.37	4	4	0.3294	30
											4.181	7.482	-3.3	34.37	4	4	0.09604	30
											4.181	5.949	-1.767	34.37	4	4	0.05143	30
											4.181	4.822	-0.6403	34.37	4	4	0.01863	30
											4.181	104.3	-100.1	34.37	4	4	2.914	30
		Figure 1e
			optoDop1R1-V2									Ordinary one-way ANOVA of optoDop1R1v2
		−	2.74494	1.22677	3.30435	3.26974	3	2.88795	3.4322
		Gs	114.152	149.987	94.6582	98.3214	73.0963	100.685	101.969		Dunnett's multiple comparisons test	Mean Diff,	95,00% CI of diff,	Below threshold?	Summary	Adjusted P Value	compared to -
		Gi	6.75319	2.94866	5.20377	7.07663	5.44191	7.54324	8.27143		− vs. Gs	-329.1	-427,2 to -230,9	Yes	****	<0,0001	Gs
		Gt	8.02785	3.81283	4.73282	5.9197	4.91493	6.02448	3.57597		− vs. Gi	-29.95	-128,1 to 68,19	No	ns	0.9509	Gi
		Go	11.3467	5.58301	12.4734	14.4978	14.5835	14.9293	1.7767		− vs. Gt	-21.61	-119,7 to 76,53	No	ns	0.9933	Gt
		Gz	4.44825	2.18254	3.97811	4.65834	3.86666	4.22138	1.90094		− vs. Go	-6.929	-105,1 to 91,21	No	ns	>0,9999	Go
		Gq	7.93308	2.47568	2.26044	3.02671	2.58103	3.10719	4.54224		− vs. Gz	-11.32	-109,5 to 86,82	No	ns	>0,9999	Gz
		G12	6.81999	2.90323	2.26184	3.50088	2.78292	3.43054	4.64476		− vs. Gq	-3.3	-101,4 to 94,84	No	ns	>0,9999	Gq
		G13	5.29355	2.43622	2.48091	3.62651	2.73329	3.29079	3.44105		− vs. G12	-1.767	-99,91 to 96,37	No	ns	>0,9999	G12
		G15	24.4244	48.31	34.7069	21.8389	46.9712	19.7875	10.4179		− vs. G13	-0.6403	-98,78 to 97,50	No	ns	>0,9999	G13
											− vs. G15	-100.1	-198,3 to -1,989	Yes	*	0.0438	G15
											Test details	Mean 1	Mean 2	Mean Diff,	SE of diff,	n1	n2	q	DF
											− vs. Gs	4.181	333.3	-329.1	34.37	4	4	9.576	30
											− vs. Gi	4.181	34.13	-29.95	34.37	4	4	0.8715	30
											− vs. Gt	4.181	25.79	-21.61	34.37	4	4	0.6287	30
											− vs. Go	4.181	11.11	-6.929	34.37	4	4	0.2016	30
											− vs. Gz	4.181	15.5	-11.32	34.37	4	4	0.3294	30
											− vs. Gq	4.181	7.482	-3.3	34.37	4	4	0.09604	30
											− vs. G12	4.181	5.949	-1.767	34.37	4	4	0.05143	30
											− vs. G13	4.181	4.822	-0.6403	34.37	4	4	0.01863	30
											− vs. G15	4.181	104.3	-100.1	34.37	4	4	2.914	30
		Figure 1f
			optoDop1R1v1
			-	Gs	G15						Ordinary one-way ANOVA of optoDop1R1v1 spectral
		435nm	2.02092	29.9493	7.24777
			2.29268	32.9463	8.22553
			4.86269	22.2603	6.18636						Number of families	1
			1	29.4581	6.46176						Number of comparisons per family	3
			2.37979	33.3487	7.34653						Alpha	0.05
			3.2322	25.1772	4.97603
											Tukey's multiple comparisons test	Mean Diff,	95,00% CI of diff,	Below threshold?	Summary	Adjusted P Value
		470nm	2.67866	53.429	10.7397						435nm vs. Gs	-26.23	-30,29 to -22,16	Yes	****	<0,0001	A-B
			3.24797	65.2488	10.7401						435nm vs. G15	-4.109	-8,178 to -0,04103	Yes	*	0.0476	A-C
			7.15522	38.608	6.74315						Gs vs. G15	22.12	18,05 to 26,18	Yes	****	<0,0001	B-C
			1.0925	43.0379	7.64873
			2.88974	49.2604	8.30695						Test details	Mean 1	Mean 2	Mean Diff,	SE of diff,	n1	n2	q	DF
			4.08669	29.7797	5.06717						435nm vs. Gs	2.631	28.86	-26.23	1.566	6	6	23.68	15
											435nm vs. G15	2.631	6.741	-4.109	1.566	6	6	3.71	15
		490nm	2.95481	58.0275	11.9921						Gs vs. G15	28.86	6.741	22.12	1.566	6	6	19.97	15
			3.30894	64.206	11.7895
			7.20895	39.3556	7.08024
			1.13401	51.4457	8.54475
			2.94028	50.4218	8.81703						Ordinary one-way ANOVA of optoDop1R1v1 spectral
			4.25387	31.8091	4.76383						Dunnett's multiple comparisons test	Mean Diff,	95,00% CI of diff,	Below threshold?	Summary	Adjusted P Value	A-?
											− vs. Gs	-329.1	-427,2 to -230,9	Yes	****	<0,0001	B	Gs
		525nm	1.61719	14.0937	2.89604						− vs. Gi	-29.95	-128,1 to 68,19	No	ns	0.9509	C	Gi
			1.42718	14.4541	1.8718						− vs. Gt	-21.61	-119,7 to 76,53	No	ns	0.9933	D	Gt
			1.58099	16.3888	2.25926						− vs. Go	-6.929	-105,1 to 91,21	No	ns	>0,9999	E	Go
			1.38053	28.0355	1.45454						− vs. Gz	-11.32	-109,5 to 86,82	No	ns	>0,9999	F	Gz
											− vs. Gq	-3.3	-101,4 to 94,84	No	ns	>0,9999	G	Gq
											− vs. G12	-1.767	-99,91 to 96,37	No	ns	>0,9999	H	G12
											− vs. G13	-0.6403	-98,78 to 97,50	No	ns	>0,9999	I	G13
		595nm	1.61719	2.22717	1.81188						− vs. G15	-100.1	-198,3 to -1,989	Yes	*	0.0438	J	G15
			1.42718	1.84324	1.33333
			1.58099	2.12826	1.4321						Test details	Mean 1	Mean 2	Mean Diff,	SE of diff,	n1	n2	q	DF
			1.06195	2.30769	1.18182						− vs. Gs	4.181	333.3	-329.1	34.37	4	4	9.576	30
											− vs. Gi	4.181	34.13	-29.95	34.37	4	4	0.8715	30
											− vs. Gt	4.181	25.79	-21.61	34.37	4	4	0.6287	30
											− vs. Go	4.181	11.11	-6.929	34.37	4	4	0.2016	30
		635nm	1.47656	1.71429	1.81188						− vs. Gz	4.181	15.5	-11.32	34.37	4	4	0.3294	30
			1.51456	1.18649	1.48718						− vs. Gq	4.181	7.482	-3.3	34.37	4	4	0.09604	30
			1.10799	1.24449	1.35803						− vs. G12	4.181	5.949	-1.767	34.37	4	4	0.05143	30
			1.14159	1.15385	1.23864						− vs. G13	4.181	4.822	-0.6403	34.37	4	4	0.01863	30
											− vs. G15	4.181	104.3	-100.1	34.37	4	4	2.914	30
											Ordinary one-way ANOVA of optoDop1R1v1 spectral
											Number of families	1
											Number of comparisons per family	3
											Alpha	0.05
											Tukey's multiple comparisons test	Mean Diff,	95,00% CI of diff,	Below threshold?	Summary	Adjusted P Value
											470nm vs. Gs	-43.04	-54,03 to -32,04	Yes	****	<0,0001	E-F
											470nm vs. G15	-4.682	-15,68 to 6,315	No	ns	0.5252	E-G
											Gs vs. G15	38.35	27,36 to 49,35	Yes	****	<0,0001	F-G
											Test details	Mean 1	Mean 2	Mean Diff,	SE of diff,	n1	n2	q	DF
											470nm vs. Gs	3.525	46.56	-43.04	4.234	6	6	14.37	15
											470nm vs. G15	3.525	8.208	-4.682	4.234	6	6	1.564	15
											Gs vs. G15	46.56	8.208	38.35	4.234	6	6	12.81	15
											Ordinary one-way ANOVA of optoDop1R1v1 spectral
											Number of families	1
											Number of comparisons per family	3
											Alpha	0.05
											Tukey's multiple comparisons test	Mean Diff,	95,00% CI of diff,	Below threshold?	Summary	Adjusted P Value
											490nm vs. Gs	-45.58	-56,31 to -34,85	Yes	****	<0,0001	I-J
											490nm vs. G15	-5.198	-15,93 to 5,532	No	ns	0.4391	I-K
											Gs vs. G15	40.38	29,65 to 51,11	Yes	****	<0,0001	J-K
											Test details	Mean 1	Mean 2	Mean Diff,	SE of diff,	n1	n2	q	DF
											490nm vs. Gs	3.633	49.21	-45.58	4.131	6	6	15.6	15
											490nm vs. G15	3.633	8.831	-5.198	4.131	6	6	1.779	15
											Gs vs. G15	49.21	8.831	40.38	4.131	6	6	13.82	15
											Ordinary one-way ANOVA of optoDop1R1v1 spectral
											Number of families	1
											Number of comparisons per family	3
											Alpha	0.05
											Tukey's multiple comparisons test	Mean Diff,	95,00% CI of diff,	Below threshold?	Summary	Adjusted P Value
											525nm vs. Gs	-16.74	-24,30 to -9,179	Yes	***	0.0004	M-N
											525nm vs. G15	-0.6189	-8,182 to 6,944	No	ns	0.9717	M-O
											Gs vs. G15	16.12	8,560 to 23,69	Yes	***	0.0006	N-O
											Test details	Mean 1	Mean 2	Mean Diff,	SE of diff,	n1	n2	q	DF
											525nm vs. Gs	1.501	18.24	-16.74	2.709	4	4	8.741	9
											525nm vs. G15	1.501	2.12	-0.6189	2.709	4	4	0.3231	9
											Gs vs. G15	18.24	2.12	16.12	2.709	4	4	8.418	9
											Ordinary one-way ANOVA of optoDop1R1v1 spectral
											Number of families	1
											Number of comparisons per family	3
											Alpha	0.05
											Tukey's multiple comparisons test	Mean Diff,	95,00% CI of diff,	Below threshold?	Summary	Adjusted P Value
											595nm vs. Gs	-0.7048	-1,185 to -0,2245	Yes	**	0.0068	Q-R
											595nm vs. G15	-0.01795	-0,4982 to 0,4623	No	ns	0.994	Q-S
											Gs vs. G15	0.6868	0,2065 to 1,167	Yes	**	0.0079	R-S
											Test details	Mean 1	Mean 2	Mean Diff,	SE of diff,	n1	n2	q	DF
											595nm vs. Gs	1.422	2.127	-0.7048	0.172	4	4	5.794	9
											595nm vs. G15	1.422	1.44	-0.01795	0.172	4	4	0.1476	9
											Gs vs. G15	2.127	1.44	0.6868	0.172	4	4	5.646	9
											Number of families	1
											Number of comparisons per family	3
											Alpha	0.05
											Tukey's multiple comparisons test	Mean Diff,	95,00% CI of diff,	Below threshold?	Summary	Adjusted P Value
											635nm vs. Gs	-0.0146	-0,4930 to 0,4638	No	ns	0.996	U-V
											635nm vs. G15	-0.1638	-0,6421 to 0,3146	No	ns	0.621	U-W
											Gs vs. G15	-0.1492	-0,6275 to 0,3292	No	ns	0.6711	V-W
											Test details	Mean 1	Mean 2	Mean Diff,	SE of diff,	n1	n2	q	DF
											635nm vs. Gs	1.31	1.325	-0.0146	0.1713	4	4	0.1205	9
											635nm vs. G15	1.31	1.474	-0.1638	0.1713	4	4	1.352	9
											Gs vs. G15	1.325	1.474	-0.1492	0.1713	4	4	1.231	9
		Figure 1g
			optoDop1R1v2
			-	Gs	G15						Ordinary one-way ANOVA of optoDop1R1v2 spectral
		435nm	4.33621	175.073	26.7531
			4.42451	271.737	30.5904
			11.0855	188.925	17.5393						Number of families	1
			3.59663	261.829	32.81						Number of comparisons per family	3
			4.53688	274.301	41.6088						Alpha	0.05
			11.7222	270.015	31.1086
											Tukey's multiple comparisons test	Mean Diff,	95,00% CI of diff,	Below threshold?	Summary	Adjusted P Value
		470nm	4.83621	183.331	32.7296						435nm vs. Gs	-233.7	-273,9 to -193,5	Yes	****	<0,0001	A-B
			5.12363	300.672	42.4137						435nm vs. G15	-23.45	-63,62 to 16,72	No	ns	0.3115	A-C
			13.8067	232.421	40.3603						Gs vs. G15	210.2	170,1 to 250,4	Yes	****	<0,0001	B-C
			4.02809	259.161	38.2254
			5.1916	278.673	55.4536						Test details	Mean 1	Mean 2	Mean Diff,	SE of diff,	n1	n2	q	DF
			14.8444	320.225	50.2935						435nm vs. Gs	6.617	240.3	-233.7	15.47	6	6	21.37	15
											435nm vs. G15	6.617	30.07	-23.45	15.47	6	6	2.144	15
		490nm	4.43966	160.448	29.1375						Gs vs. G15	240.3	30.07	210.2	15.47	6	6	19.22	15
			4.68381	235.431	38.0608
			12.3123	196.556	25.3499
			3.74157	212.131	34.1032
			4.8166	220.307	49.8119
			13.3444	276.33	45.0946						Number of families	1
											Number of comparisons per family	3
		525nm	2.29714	81.934	1.41538						Alpha	0.05
			1.77367	64.5239	19.6921
			2.18543	144.292	1.73134						Tukey's multiple comparisons test	Mean Diff,	95,00% CI of diff,	Below threshold?	Summary	Adjusted P Value
			3.02154	119.509	30.327						470nm vs. Gs	-254.4	-298,1 to -210,8	Yes	****	<0,0001	E-F
			3.32006	146.404	29.4844						470nm vs. G15	-35.27	-78,91 to 8,363	No	ns	0.1235	E-G
											Gs vs. G15	219.2	175,5 to 262,8	Yes	****	<0,0001	F-G
		595nm	1.68	17.8934	1.41538						Test details	Mean 1	Mean 2	Mean Diff,	SE of diff,	n1	n2	q	DF
			1.56582	20.422	5.09663						470nm vs. Gs	7.972	262.4	-254.4	16.8	6	6	21.42	15
			1.86702	19	1.63505						470nm vs. G15	7.972	43.25	-35.27	16.8	6	6	2.969	15
			1.74462	32.511	2.27815						Gs vs. G15	262.4	43.25	219.2	16.8	6	6	18.45	15
			1.86783	39.3491	2.66921
		635nm	2	1.36041	1.41538
			1.43418	1.37102	1.48315						Number of families	1
			1.5894	4.85496	1.08955						Number of comparisons per family	3
											Alpha	0.05
											Tukey's multiple comparisons test	Mean Diff,	95,00% CI of diff,	Below threshold?	Summary	Adjusted P Value
											525nm vs. Gs	-108.8	-147,3 to -70,29	Yes	****	<0,0001	M-N
											525nm vs. G15	-14.01	-52,54 to 24,51	No	ns	0.6085	M-O
											Gs vs. G15	94.8	56,28 to 133,3	Yes	****	<0,0001	N-O
											Test details	Mean 1	Mean 2	Mean Diff,	SE of diff,	n1	n2	q	DF
											525nm vs. Gs	2.52	111.3	-108.8	14.44	5	5	10.66	12
											525nm vs. G15	2.52	16.53	-14.01	14.44	5	5	1.372	12
											Gs vs. G15	111.3	16.53	94.8	14.44	5	5	9.284	12
											Number of families	1
											Number of comparisons per family	3
											Alpha	0.05
											Tukey's multiple comparisons test	Mean Diff,	95,00% CI of diff,	Below threshold?	Summary	Adjusted P Value
											490nm vs. Gs	-209.6	-244,4 to -174,9	Yes	****	<0,0001	I-J
											490nm vs. G15	-29.7	-64,43 to 5,022	No	ns	0.0997	I-K
											Gs vs. G15	179.9	145,2 to 214,7	Yes	****	<0,0001	J-K
											Test details	Mean 1	Mean 2	Mean Diff,	SE of diff,	n1	n2	q	DF
											490nm vs. Gs	7.223	216.9	-209.6	13.37	6	6	22.18	15
											490nm vs. G15	7.223	36.93	-29.7	13.37	6	6	3.142	15
											Gs vs. G15	216.9	36.93	179.9	13.37	6	6	19.04	15
											Number of families	1
											Number of comparisons per family	3
											Alpha	0.05
											Tukey's multiple comparisons test	Mean Diff,	95,00% CI of diff,	Below threshold?	Summary	Adjusted P Value
											595nm vs. Gs	-24.09	-33,52 to -14,66	Yes	****	<0,0001	Q-R
											595nm vs. G15	-0.8738	-10,31 to 8,559	No	ns	0.967	Q-S
											Gs vs. G15	23.22	13,78 to 32,65	Yes	****	<0,0001	R-S
											Test details	Mean 1	Mean 2	Mean Diff,	SE of diff,	n1	n2	q	DF
											595nm vs. Gs	1.745	25.84	-24.09	3.536	5	5	9.636	12
											595nm vs. G15	1.745	2.619	-0.8738	3.536	5	5	0.3495	12
											Gs vs. G15	25.84	2.619	23.22	3.536	5	5	9.286	12
											Number of families	1
											Number of comparisons per family	3
											Alpha	0.05
											Tukey's multiple comparisons test	Mean Diff,	95,00% CI of diff,	Below threshold?	Summary	Adjusted P Value
											635nm vs. Gs	-0.8543	-3,814 to 2,106	No	ns	0.6682	U-V
											635nm vs. G15	0.3452	-2,615 to 3,305	No	ns	0.9326	U-W
											Gs vs. G15	1.199	-1,761 to 4,159	No	ns	0.4733	V-W
											Test details	Mean 1	Mean 2	Mean Diff,	SE of diff,	n1	n2	q	DF
											635nm vs. Gs	1.675	2.529	-0.8543	0.9647	3	3	1.252	6
											635nm vs. G15	1.675	1.329	0.3452	0.9647	3	3	0.506	6
											Gs vs. G15	2.529	1.329	1.199	0.9647	3	3	1.758	6
		Figure 1h		optoDop1R1
			Light intensity (μW/cm2)	V1										V2
			10											3.40696	7.6075	2.62734	4.03841	3.00243	3.73085
			20	1.90722	1.96322	1.85687	1.70172	1.72775	1.90119					32.9084	46	38.5	34.0405	36.3179	23.6418
			30	13.8067	12.3299	3.26328
			40											28.2827	60.3449	53.9788	42.4036	50.5828	29.4888
			60	17.4687	13.6032	13.3707	16.6559							129.005	150.175	49.2321	76.3868	70.3602	57.316	68.8758	37.9552
			120	30.7728	42.7164	40.2599	64.342	30.8184	53.5933	26.3544	46.5249
			180											107.408	114.354	124.776	130.54
			240	32.4197	46.5249	42.7164
			360											110.122	94.6994	131.326	133.837	149.987	114.152
			480	43.4884	53.1	27.1376	35.0369							281.721	103.286	50.7949	162.148	115.121	118.475	132.614	125.035	100.244	110.455
			720	38	56	62	36.9786							145.505	137.958	112.673	150.805	171.445	131.326	133.837	247.802
					Welch's t test of v1 vs v2 intensity Gs
					Table Analyzed			v1 vs v2 intensity Gs			Table Analyzed	v1 vs v2 intensity Gs			Table Analyzed	v1 vs v2 intensity Gs			Table Analyzed	v1 vs v2 intensity Gs
					Column M			20			Column P	60			Column U	480			Column V	720
					vs.			vs,			vs.	vs,			vs.	vs,			vs.	vs,
					Column A			20			Column D	60			Column I	480			Column J	720
					Unpaired t test with Welch's correction						Unpaired t test with Welch's correction				Unpaired t test with Welch's correction				Unpaired t test with Welch's correction
					P value			0.0001			P value	0.0023			P value	0.001			P value	<0,0001
					P value summary			***			P value summary	**			P value summary	***			P value summary	****
					Significantly different (P < 0.05)?			Yes			Significantly different (P < 0.05)?	Yes			Significantly different (P < 0.05)?	Yes			Significantly different (P < 0.05)?	Yes
					One- or two-tailed P value?			Two-tailed			One- or two-tailed P value?	Two-tailed			One- or two-tailed P value?	Two-tailed			One- or two-tailed P value?	Two-tailed
					Welch-corrected t, df			t=11,15, df=5,002			Welch-corrected t, df	t=4,645, df=7,079			Welch-corrected t, df	t=4,547, df=10,38			Welch-corrected t, df	t=6,609, df=9,111
					How big is the difference?						How big is the difference?				How big is the difference?				How big is the difference?
					Mean of column A			1.843			Mean of column D	15.27			Mean of column I	39.69			Mean of column J	48.24
					Mean of column M			35.23			Mean of column P	79.91			Mean of column U	130			Mean of column V	153.9
					Difference between means (M - A) ± SEM			33,39 ± 2,995			Difference between means (P - D) ± SEM	64,64 ± 13,92			Difference between means (U - I) ± SEM	90,30 ± 19,86			Difference between means (V - J) ± SEM	105,7 ± 15,99
					95% confidence interval			25,70 to 41,09			95% confidence interval	31,81 to 97,47			95% confidence interval	46,27 to 134,3			95% confidence interval	69,57 to 141,8
					R squared (eta squared)			0.9613			R squared (eta squared)	0.7529			R squared (eta squared)	0.6658			R squared (eta squared)	0.8274
					F test to compare variances						F test to compare variances				F test to compare variances				F test to compare variances
					F, DFn, Dfd			4855, 5, 5			F, DFn, Dfd	351,7, 7, 3			F, DFn, Dfd	29,18, 9, 3			F, DFn, Dfd	10,75, 7, 3
					P value			<0,0001			P value	0.0005			P value	0.0182			P value	0.077
					P value summary			****			P value summary	***			P value summary	*			P value summary	ns
					Significantly different (P < 0.05)?			Yes			Significantly different (P < 0.05)?	Yes			Significantly different (P < 0.05)?	Yes			Significantly different (P < 0.05)?	No
					Data analyzed						Data analyzed				Data analyzed				Data analyzed
					Sample size, column A			6			Sample size, column D	4			Sample size, column I	4			Sample size, column J	4
					Sample size, column M			6			Sample size, column P	8			Sample size, column U	10			Sample size, column V	8

## Sheet: Figure 2 
	Figure 2: Design and characterization of optoDop1R2V2.
													Ordinary one-way ANOVA of Dop1R2wt_1nM Da
		Figure 2b										Number of families	1
					1 nM Dopamine							Number of comparisons per family	9
			−		2.64632	3.01097	7.33673	2.98077				Alpha	0.05
			Gs		185.661	129.13	184.167	183.13
			Gi		11.3578	9.83093	46.6947	12.1278				Dunnett's multiple comparisons test	Mean Diff,	95,00% CI of diff,	Below threshold?	Summary	Adjusted P Value	A-?
			Gt		16.562	17.7379	14.5946	21.8657				− vs. Gsl	-166.5	-203,4 to -129,7	Yes	****	<0,0001	B	Gsl
			Go		16.1653	22.0862	58.6975	22.8554				− vs. Gi	-16.01	-52,83 to 20,81	No	ns	0.7637	C	Gi
			Gz		4.61042	5.12731	26.3447	4.11502				− vs. Gt	-13.7	-50,52 to 23,13	No	ns	0.8718	D	Gt
			Gq		2.33333	4.23324	6.31657	2.64381				− vs. Go	-25.96	-62,78 to 10,87	No	ns	0.2718	E	Go
			G12		2.41443	3.95274	6.0439	2.12858				− vs. Gz	-6.056	-42,88 to 30,77	No	ns	0.9992	F	Gz
			G13		2.1796	3.22446	5.14133	1.70429				− vs. Gq	0.112	-36,71 to 36,94	No	ns	>0,9999	G	Gq
			G15		25.4557	43.7821	113.471	26.852				− vs. G12	0.3588	-36,46 to 37,18	No	ns	>0,9999	H	G12
												− vs. G13	0.9313	-35,89 to 37,75	No	ns	>0,9999	I	G13
												− vs. G15	-48.4	-85,22 to -11,57	Yes	**	0.0056	J	G15
												Test details	Mean 1	Mean 2	Mean Diff,	SE of diff,	n1	n2	q	DF
												− vs. Gsl	3.994	170.5	-166.5	12.89	4	4	12.91	30
												− vs. Gi	3.994	20	-16.01	12.89	4	4	1.242	30
												− vs. Gt	3.994	17.69	-13.7	12.89	4	4	1.062	30
												− vs. Go	3.994	29.95	-25.96	12.89	4	4	2.013	30
												− vs. Gz	3.994	10.05	-6.056	12.89	4	4	0.4696	30
												− vs. Gq	3.994	3.882	0.112	12.89	4	4	0.008683	30
												− vs. G12	3.994	3.635	0.3588	12.89	4	4	0.02782	30
												− vs. G13	3.994	3.062	0.9313	12.89	4	4	0.07222	30
												− vs. G15	3.994	52.39	-48.4	12.89	4	4	3.753	30
			DA concentration dependent maximum activation of Dop1R2
		Figure 2c
					0.1 nM				1 nM				10 nM				100 nM
			Gs		34.9578	23.0918	5.86075		185.661	129.13	184.167	183.13	190	124.626	266.887		208.4	322.547	201.444	194.855
			G15		4.21356	6.67837	2.03125		25.4557	43.7821	113.471	26.852	107.236	80.9582	106.738		18.5146	101.017	81.022	43.2282
											Ordinary one-way ANOVA of optoDop1R2v2
											Dunnett's multiple comparisons test	Mean Diff,	95,00% CI of diff,	Below threshold?	Summary	Adjusted P Value	A-?
											− vs. Gsl	-47.61	-56,05 to -39,17	Yes	****	<0,0001	B	Gsl
		Figure 2d									− vs. Gi	-2.171	-10,61 to 6,271	No	ns	0.9817	C	Gi
				720 μW/cm2							− vs. Gt	-3.061	-11,50 to 5,381	No	ns	0.8854	D	Gt
			−	2.27451	1.86735	3.17881	2.55517				− vs. Go	-4.948	-13,39 to 3,495	No	ns	0.4631	E	Go
			Gs	46.9397	32.9259	60.7863	59.6545				− vs. Gz	-0.781	-9,223 to 7,661	No	ns	>0,9999	F	Gz
			Gi	4.60574	3.31166	5.58002	5.06266				− vs. Gq	-0.1469	-8,589 to 8,295	No	ns	>0,9999	G	Gq
			Gt	6.2438	4.3043	5.76234	5.80904				− vs. G12	-0.2857	-8,728 to 8,156	No	ns	>0,9999	H	G12
			Go	6.90736	6.47625	8.65243	7.62996				− vs. G13	0.3541	-8,088 to 8,796	No	ns	>0,9999	I	G13
			Gz	3.47334	2.91975	3.47847	3.12847				− vs. G15	-9.64	-18,08 to -1,197	Yes	*	0.0193	J	G15
			Gq	2.60519	2.36581	2.93255	2.55985
			G12	2.75448	2.42596	3.28738	2.55098				Test details	Mean 1	Mean 2	Mean Diff,	SE of diff,	n1	n2	q	DF
			G13	2.04954	1.7352	2.48999	2.1848				− vs. Gsl	2.469	50.08	-47.61	2.956	4	4	16.1	30
			G15	13.418	12.0915	12.3725	10.5522				− vs. Gi	2.469	4.64	-2.171	2.956	4	4	0.7344	30
											− vs. Gt	2.469	5.53	-3.061	2.956	4	4	1.035	30
											− vs. Go	2.469	7.417	-4.948	2.956	4	4	1.674	30
											− vs. Gz	2.469	3.25	-0.781	2.956	4	4	0.2642	30
											− vs. Gq	2.469	2.616	-0.1469	2.956	4	4	0.04969	30
											− vs. G12	2.469	2.755	-0.2857	2.956	4	4	0.09666	30
											− vs. G13	2.469	2.115	0.3541	2.956	4	4	0.1198	30
											− vs. G15	2.469	12.11	-9.64	2.956	4	4	3.261	30
		Figure 2e						optoDop1R2V2
					114 μW/cm2				180 μW/cm2				360 μW/cm2				720 μW/cm2
			Gs		6.33293	7.08848	6.85353	5.03496	9.95175	10.3642	10.4426	8.373	27.1447	24.179	51.22	48.4348	46.9397	32.9259	60.7863	59.6545
			G15		2.28345	1.99612	2.87108	2.33663	3.18561	3.09853	2.89884	2.68919	7.16007	6.8076	9.88749	8.72789	13.418	12.0915	12.3725	10.5522

## Sheet: Figure 3
	Figure 3: In vivo localization of optoDopRs and endogenous Dop1R1.
		Figure 3c
			Dop1R1v1	Dop1R1v2	Dop1R2v2				Number of families			1
		1	0.312713	0.92851	0.899874			Number of comparisons per family				2
		2	0.267972	0.939902	0.744391				Alpha			0.05
		3	0.254311	0.732397	0.577476
		4	0.241614	0.494044	0.406002				Dunnett's multiple comparisons test			Mean Diff,	95,00% CI of diff,	Below threshold?	Summary	Adjusted P Value	A-?
		5	0.316111	0.81479	0.477026				Dop1R1v1 vs. Dop1R1v2			-0.4615	-0,6758 to -0,2471	Yes	****	<0,0001	B	Dop1R1v2
		6	0.254784	0.672932	0.466567				Dop1R1v1 vs. Dop1R2v2			-0.6159	-0,8302 to -0,4015	Yes	****	<0,0001	C	Dop1R2v2
		7	0.109106	0.555301	0.719285
		8	0.196349	0.658224	0.991627				Test details			Mean 1	Mean 2	Mean Diff,	SE of diff,	n1	n2	q	DF
		9	0.157177	0.613798	1.20844				Dop1R1v1 vs. Dop1R1v2			0.2229	0.6844	-0.4615	0.09276	10	12	4.975	31
		10	0.118835	0.685238	1.40015				Dop1R1v1 vs. Dop1R2v2			0.2229	0.8388	-0.6159	0.09276	10	12	6.64	31
		11		0.527697	0.992236
		12		0.589475	1.18198
		Figure 3e
		upper panel		axon/soma ratio
				Dop1R1GFP	Dop1R1v2				Table Analyzed	Data 1
			1	1.3765	0.822093
			2	1.42515	0.802841				Column B	Dop1R1v2
			3	1.3363	0.811142				vs.	vs.
			4	1.60326	1.15989				Column A	Dop1R1GFP
			5	1.5376	1.06109
			6	1.60677	0.844846				Unpaired t test
			7	2.19047	0.573343				P value	0.0984
			8	1.72151	0.932123				P value summary	ns
			9	1.60444	0.828159				Significantly different (P < 0.05)?	No
			10	1.03387	0.790838				One- or two-tailed P value?	Two-tailed
			11	2.19986	2.33571				t, df	t=1.719, df=24
			12	2.29225	2.44772
			13	0.534594					How big is the difference?
			14	0.591887					Mean of column A	1.504
									Mean of column B	1.117
									Difference between means (B - A) ± SEM	-0.3864 ± 0.2247
									95% confidence interval	-0.8503 to 0.07744
									R squared (eta squared)	0.1097
									F test to compare variances
									F, DFn, Dfd	1.321, 11, 13
									P value	0.6258
									P value summary	ns
									Significantly different (P < 0.05)?	No
									Data analyzed
									Sample size, column A	14
									Sample size, column B	12
		bottom panel
				axon/calyx ratio
				Dop1R1GFP	Dop1R1v2
			1	0.725805	0.678632				Table Analyzed	Data 1
			2	0.734414	0.833138
			3	1.38622	0.578737				Column B	Dop1R1v2
			4	1.46633	0.965318				vs.	vs.
			5	0.967881	0.899295				Column A	Dop1R1GFP
			6	0.776732	0.498536
			7	0.799391	0.608649				Unpaired t test
			8	0.592787	0.797967				P value	0.2811
			9	0.807612	0.658554				P value summary	ns
			10	0.655596	0.629112				Significantly different (P < 0.05)?	No
			11	0.795168					One- or two-tailed P value?	Two-tailed
			12	0.794076					t, df	t=1.105, df=22
			13	0.443638
			14	0.593129					How big is the difference?
									Mean of column A	0.8242
									Mean of column B	0.7148
									Difference between means (B - A) ± SEM	-0.1094 ± 0.09900
									95% confidence interval	-0.3147 to 0.09591
									R squared (eta squared)	0.05259
									F test to compare variances
									F, DFn, Dfd	3.533, 13, 9
									P value	0.0643
									P value summary	ns
									Significantly different (P < 0.05)?	No
									Data analyzed
									Sample size, column A	14
									Sample size, column B	10

## Sheet: Figure 4
	Figure 4: In vivo characterization of optoDopR signaling activity.
			Figure 4b
					rolling	no rolling	number
				wild type	0.00719425	0.992806	132
				ppk>bPAC	0.10101	0.89899	96
				ppk>bRho-Dop1R1v1	0.123762	0.876238	94
				ppk>bRh-Dop1R1v2	0.208791	0.791209	107
				ppk>bRh-Dop1R2v2	0.17	0.83	122
				ppk>Chrimson	0.701613	0.298387	124
			Figure 4c
				Time/s	Medial lobe												Soma
				0	0.05208	0.026301	-0.02281	0.03876	-0.1192	0.033691	0.042038	-0.00094	0.03187	0.02971	0.015539		-0.03502	0.077962	0.0992708	0.039969	0.013366	0.049077	0.030899	0.023824	0.040868	0.0580426	0.021626
				0.133333	-0.00782	0.02104	-0.00686	0.070492	-0.11116	0.018426	0.041365	0.002404	-0.01217	0.032938	0.023495		-0.07258	0.085429	0.103676	0.021128	-0.00148	0.027199	0.0232778	0.007469	0.0214	0.0449529	0.014193
				0.266667	-0.00735	0.047963	-0.04367	0.057055	-0.05013	0.001439	0.018352	0.04086	0.00313	0.025361	0.009614		-0.04494	0.066419	0.110135	0.035238	0.008601	0.03473	-0.00278824	0.022658	0.012271	0.0492146	0.026425
				0.4	0.010155	0.044888	-0.02077	0.06841	-0.11494	0.012667	0.066262	0.020127	-0.00612	0.038554	0.051088		-0.05811	0.078631	0.105002	0.016158	0.002225	0.024102	0.0174655	0.022253	0.013348	0.043583	0.016513
				0.533333	0.009551	0.021518	-0.05329	0.070366	-0.12115	0.015673	0.035444	0.015223	0.037831	0.025951	0.031282		-0.06888	0.09668	0.0836249	0.026459	0.007299	0.02453	0.0139664	0.020848	0.012006	0.0309195	0.012266
				0.666667	0.006734	0.013933	-0.0479	0.03548	-0.10543	0.009222	-0.00116	0.009649	-0.02018	0.042681	0.017231		-0.05709	0.056274	0.0803761	0.017942	-0.02204	0.015124	0.00948856	-0.0081	0.013254	0.0351509	0.035352
				0.8	0.010021	0.005938	0.000228	0.028982	-0.06876	0.014956	0.01418	0.016449	0.013007	0.019376	0.022479		-0.05272	0.063406	0.0811168	0.024015	0.004728	0.011425	0.0175101	-0.00786	0.003274	0.0401128	0.006642
				0.933333	0.006533	0.042291	-0.02513	0.093707	-0.13272	0.019998	0.030868	0.001847	0.05011	0.027558	0.018755		-0.05145	0.064382	0.0657697	-0.00019	0.023066	0.011079	0.0208461	0.013897	-0.00088	0.0331722	0.008215
				1.06667	0.000563	0.044478	-0.02091	0.018068	-0.07754	0.022198	0.028042	-0.01833	0.012295	0.041119	0.001319		-0.07463	0.050583	0.0772833	0.010468	0.022312	0.006351	0.0235002	0.002255	0.009984	0.0281494	0.005698
				1.2	-0.0101	0.03744	-0.0387	0.017753	-0.04781	0.019608	-0.05701	0.045207	0.04753	0.016723	0.008936		-0.05862	0.065561	0.0740995	0.009007	0.016348	0.009989	0.0182069	0.009469	0.017072	0.017769	0.025481
				1.33333	0.025651	0.042291	-0.03277	0.045258	-0.07157	0.005676	0.00301	-0.01922	0.027243	0.028059	0.070556		-0.04492	0.068137	0.072969	0.014636	0.004111	0.015756	0.00176365	-0.01481	0.010211	0.0322894	0.020486
				1.46667	0.000831	0.026985	-0.04204	0.060209	-0.11603	0.009461	0.026696	0.013662	0.020214	0.02657	0.020617		-0.05117	0.058472	0.0596621	0.004384	-0.02228	0.021187	0.0157456	0.008445	0.00592	0.0150293	0.010417
				1.6	0.029072	0.037166	-0.01518	0.038886	-0.06633	0.015773	0.002203	0.004745	-0.00248	0.029857	0.033821		-0.03224	0.044601	0.0658867	0.004491	0.00154	0.001653	0.0130916	-0.01758	0.014388	0.0306456	0.011519
				1.73333	-0.00883	-0.00288	-0.01736	0.050368	-0.0327	0.016666	0.017276	-0.02669	0.005532	0.023386	0.056336		-0.05477	0.053727	0.0679139	0.006204	-0.00199	0.002693	0.0173618	-0.02043	0.008566	0.0297628	0.015373
				1.86667	0.023839	0.039968	-0.01688	0.048097	-0.00944	0.01219	0.051728	0.003519	0.045483	0.02116	0.043301		-0.05129	0.061645	0.0583496	0.009354	0.017376	0.01009	0.0135512	-0.00848	-0.00276	0.0112241	0.016592
				2	0.017735	-0.005	-0.0192	0.056109	-0.04757	0.002194	0.021851	0.028152	-0.0176	0.031818	0.023833		-0.05057	0.060757	0.0546461	0.011378	0.009252	0.002356	0.00595969	0.007374	-0.00156	0.0240094	0.004833
				2.13333	-0.01822	-0.02112	-0.05697	0.02854	-0.04647	0.008594	0.05092	0.015446	0.006511	0.02741	0.053628		-0.05331	0.046275	0.0540223	0.003138	-0.00336	0.008175	0.0181476	-0.00165	0.003784	0.0262011	0.017064
				2.26667	0.007942	-0.01258	0.018839	0.04551	-0.06328	0.007009	0.014719	0.018344	0.05011	0.021293	0.041439		-0.0561	0.0461	0.0488113	0.026147	-0.0073	0.001673	0.00984441	-0.00498	0.008283	0.0184083	0.020132
				2.4	-0.0154	0.031768	0.020407	0.035227	-0.01869	0.009134	0.017545	0.018789	-0.00176	0.037109	0.039746		-0.04542	0.033626	0.041924	0.001988	-0.01625	-0.00212	0.0123651	-0.01667	0.012932	0.0158816	0.010457
				2.53333	-0.00339	0.011336	0.004114	0.032136	-0.03246	0.006733	0.048363	0.018455	0.031692	0.028707	0.031959		-0.04391	0.039332	0.0331523	0.008719	-0.00696	0.008378	0.00991856	0.006231	-0.00975	0.0273579	0.02143
				2.66667	0.030011	-0.0078	-0.00727	0.061723	-0.02832	-0.00538	0.053881	-0.00462	0.036497	0.022501	0.027219		-0.03794	0.026596	0.0431065	0.002335	0.031018	0.000328	-0.00419683	0.003231	-0.00495	0.0114372	-0.00429
				2.8	-0.01205	0.033271	-0.01566	0.01605	-0.02759	0.0225	-0.01933	0.02414	-0.00114	0.012316	-0.01713		-0.05109	0.045037	0.05232	0.006875	-0.00391	0.010794	0.0254277	0.018373	-0.00606	0.0250444	0.007153
				2.93333	-0.01272	-0.00561	-0.00495	0.025449	-0.00797	0.004318	0.006913	-0.0161	0.001262	0.018846	0.05295		-0.0352	0.026916	0.0462253	0.008947	-0.001	0.01545	0.00708658	0.005588	-0.00805	0.0142987	0.014429
				3.06667	0.019278	0.040173	0.018158	0.031379	0.012249	0.003677	-0.00116	-0.00841	0.00571	0.016163	0.012491		-0.03188	0.038968	0.0285132	-0.01212	-0.01142	0.011874	-0.00278824	-0.00651	-0.00177	0.0137812	0.004872
				3.2	0.007271	0.006963	0.01843	0.03201	0.039782	0.008543	0.011892	0.023471	-0.01787	0.016355	0.026034		-0.03055	0.025912	0.0343219	0.019739	-0.0204	0.007635	0.00710139	-0.00224	-0.00733	0.0142378	0.017457
				3.33333	-0.00386	0.013386	-0.01995	-0.00452	0.028939	-0.00651	-0.03252	0.031385	-0.00701	0.034132	0.010968		-0.03452	0.022811	0.0400787	0.004407	-0.00809	0.015369	-0.0050272	-0.00472	-0.0024	0.00343117	-0.00366
				3.46667	0.035176	0.031973	-0.01204	0.01586	0.04965	0.005375	0.014584	0.011767	0.028311	0.016944	0.001319		-0.04767	0.008824	0.0256543	0.012612	0.017547	0.01491	0.00472903	0.003422	0.006128	0.02474	0.013092
				3.6	0.005191	-0.0108	0.013522	-0.00357	0.100207	-0.00637	-0.0165	-0.02981	0.007223	0.020217	0.030605		-0.02065	0.030482	0.026291	-0.00943	0.002603	0.020097	-0.00569438	-0.00424	-0.00865	0.0275406	0.021194
				3.73333	0.030816	-0.01894	0.0427	-0.01707	0.068533	0.003702	0.0127	0.034283	0.041034	0.02657	0.012999		-0.02737	0.03498	0.0379605	-0.00547	0.022209	-0.00515	0.0088362	-0.00748	-0.01461	0.0118634	0.018755
				3.86667	0.00016	0.013865	0.011613	0.009362	0.06634	-0.00022	-0.02404	0.030939	0.006867	0.018404	0.021125		-0.04445	0.031384	0.0363881	0.017679	-0.00549	0.003192	0.00394327	0.003398	0.004994	0.00888015	0.011991
				4	0.028803	-0.00739	0.030838	0.011066	0.036736	0.002106	-0.00197	0.036178	0.006066	0.000744	0.018247		-0.00874	0.020526	0.0400657	0.001006	0.002225	0.005892	0.00034025	-0.00808	4.2e-05	0.0232484	0.022216
				4.13333	0.010826	0.001291	0.037791	0.008038	0.058787	0.006846	-0.00897	-0.01989	0.03098	-0.00909	0.00098		-0.01188	0.030948	0.021132	0.000215	0.011515	0.008725	0.00604866	-0.00679	0.015616	0.0114981	0.006602
				4.26667	0.022699	0.005733	0.007864	-0.00527	0.01895	0.004557	0.005433	0.022356	0.003842	0.007525	-0.00511		-0.02753	0.027047	0.0353615	0.005629	0.030744	0.009357	0.00056262	0.005064	0.001573	0.0116808	-0.00299
				4.4	0.011228	0.015095	0.016726	-0.00742	0.006402	0.003627	0.002203	-0.01354	0.001795	0.025361	0.010799		-0.01007	0.031501	0.0196376	0.009905	0.016793	0.006544	0.00286083	0.00047	-0.00259	0.0132332	0.011991
				4.53333	-0.02734	-0.00274	0.01993	0.023115	0.03162	0.002219	-0.0052	0.048551	0.009092	0.016561	-0.01426		-0.0039	0.014689	0.0251605	0.005294	0.010281	0.013535	-0.00034182	-0.01103	-0.0023	0.0114068	-0.00181
				4.66667	-0.00306	-0.01012	0.040246	-0.02205	0.030036	0.003853	-0.01099	0.00742	-0.02641	0.022634	-0.01273		-0.00257	0.019696	0.0328145	0.003293	-0.02383	0.000512	0.00198602	-0.00013	-0.00574	0.00187868	-0.00095
				4.8	0.02981	-0.0255	0.053948	-0.01493	0.016635	0.015321	-0.01973	-0.03672	-0.00301	0.009205	0.003858		-0.01255	0.011225	0.00205537	0.009258	0.019775	0.002234	0.0122909	0.016516	-0.00826	0.0023962	0.007232
				4.93333	-0.00755	-0.00042	0.039427	-0.03322	0.041366	-0.00455	0.00301	0.045318	0.02057	0.017062	0.011306		-0.00271	0.019391	0.0228863	0.00757	0.010178	0.009438	0.0009778	-0.00024	-0.01219	-0.00408774	0.003613
				5.06667	-0.00071	0.013933	-0.00175	-0.00079	0.006645	-0.00271	-0.02633	0.021465	-0.00888	0.003633	-0.01341		-0.00655	0.016975	0.0149464	0.025692	-0.01755	0.014105	-0.00271418	0.009421	0.003104	0.00833221	-0.01019
				5.2	0.016192	-0.00226	0.053062	0.011129	0.018219	-0.0101	-0.04369	-0.02814	-0.01244	0.009102	0.008429		0.011167	0.015272	0.00546007	-0.00093	0.013537	-0.00497	-0.00470097	-0.00434	-0.00674	0.00209182	0.014311
				5.33333	0.019345	0.001701	0.043654	-0.02439	0.06232	-0.00157	0.029926	0.015557	-0.01048	0.008454	-0.00799		-0.00703	0.027222	0.0220286	0.021895	0.010143	0.002183	-0.00229899	0.002803	-0.00398	-0.00031308	0.004872
				5.46667	9.32e-05	0.031016	0.041473	-0.05511	0.002625	-0.01632	-0.01085	-0.02803	-0.02196	-0.0058	0.002673		0.008165	0.013248	0.00685054	0.008791	-0.00926	0.000267	-0.0100535	-0.01881	0.008207	0.00681013	-0.00512
				5.6	-0.00802	-0.04743	0.033156	-0.03133	0.075599	-6.9e-06	0.015257	-0.00217	0.008291	0.009191	-0.01764		0.004049	0.014922	0.00734432	0.011414	0.018233	0.001847	0.00056262	0.032847	-0.0126	0.0116503	0.013328
				5.73333	-0.02097	-0.02843	0.024907	-0.01713	0.035396	0.009989	0.005029	-0.01465	0.010337	0.009736	0.021125		-0.00122	-7e-05	0.0206252	0.012744	0.018678	0.007054	0.0108378	-0.01041	0.009077	-3.911e-05	-0.00236
				5.86667	-0.00769	0.008739	0.000501	0.007281	0.031985	0.012919	-0.00035	-0.05812	0.027243	0.003501	-0.00613		0.004844	0.009216	-0.00223296	-0.00473	-0.00813	0.016918	0.0143667	0.016825	0.012479	-0.00323542	0.008412
				6	0.013845	0.027463	-0.00052	-0.01114	0.012737	-0.00848	0.030599	0.005748	-0.00417	0.006537	-0.01121		-0.01566	0.004792	0.0123344	0.000814	-0.00069	-0.01446	-0.0141162	0.006874	-0.00153	0.00860618	-0.00024
				6.13333	0.004588	0.005528	0.029883	-0.0348	0.050746	-0.01	0.000722	-0.02457	0.002863	0.020924	0.01283		0.023753	-0.00205	0.00579791	0.001677	0.009766	0.00042	-0.00204692	0.001922	-0.01209	0.00102636	-0.00598
				6.26667	0.016125	0.009969	-0.00659	-0.02956	0.035031	0.00882	0.0127	0.012213	-0.00532	0.012728	0.014354		0.016158	0.00434	-0.00666425	0.00848	-0.02941	0.001745	0.00640451	-0.00022	-0.01714	0.00607954	0.005305
				6.4	0.001234	0.017691	0.032747	-0.01694	0.055741	-0.01448	0.005029	-0.00072	-0.00541	-0.00456	-0.00647		0.032442	-0.01016	0.0096185	0.013606	0.002294	0.012261	-0.0153765	-0.0066	0.005202	0.00358341	0.001844
				6.53333	-0.01205	0.010516	0.020885	-0.0389	0.036493	0.002822	0.016334	-0.00295	0.021548	-0.00431	0.024003		0.017749	-0.00052	-0.00390927	0.008432	-0.01872	0.009326	0.00188224	-0.00079	-0.00372	-0.00347897	0.010811
				6.66667	-0.004	-0.03158	-0.03168	-0.0717	0.012615	-0.0097	0.049171	-0.04876	-0.01413	-0.01671	0.012491		0.012579	0.015082	-0.0043641	-0.00737	0.006476	-0.00785	-0.00484928	0.015135	0.007659	-0.0113632	0.003849
				6.8	-0.01124	0.006894	0.029202	-0.02054	0.013711	-0.01036	-0.01556	-0.00172	0.025552	-0.01323	0.020956		0.000311	-0.00575	0.00426456	-0.00134	0.01621	-0.00318	-0.00775532	0.004922	0.000307	0.00504458	-0.00673
				6.93333	-0.07765	0.022475	0.004591	-0.0394	0.031376	-0.00478	0.043922	-0.04285	0.004465	-0.00841	0.017739		0.044233	-0.01224	-0.00331155	-0.0034	0.005345	0.00204	-0.00476031	0.003136	0.010702	-0.00573155	-0.00524
				7.06667	0.001636	0.001906	-0.01866	-0.03354	0.006767	-0.0097	0.007317	-0.03717	-0.02588	0.005122	-0.02255		0.027491	-0.02681	-0.0025708	0.011522	0.022415	-0.00306	-0.00842258	-0.00848	-0.0123	-0.0152901	0.000428
				7.2	0.002843	0.003068	-0.02684	-0.0319	0.040391	-4.5e-05	0.011758	0.001289	-0.02276	-0.0073	-0.01561		0.021487	-0.0093	-0.0231808	0.014337	0.007059	0.004201	0.00079988	-0.01765	-7.1e-05	-0.00755802	0.005501
				7.33333	0.00821	0.017896	-0.00679	-0.02432	0.001772	-0.00214	0.004894	0.008758	0.006244	-0.0098	-0.0366		0.00904	-0.00831	-0.00726203	0.013858	0.012371	0.007818	-0.00779985	0.002874	0.002594	-0.00722323	-0.01939
				7.46667	-0.00044	-0.01689	-0.00932	-0.03732	0.032107	-0.00939	-0.04396	-0.01576	0.010159	-0.00399	-0.01815		0.033854	-0.01848	-0.0146562	-0.00113	0.003494	-0.00091	-0.00860051	-0.00365	-0.00678	-0.015625	-0.01735
				7.6	-0.0201	-0.005	-0.0282	-0.04931	0.043802	-0.00555	-0.00183	0.017786	0.007668	0.002086	0.00098		0.022401	-0.01774	-0.0217774	0.006444	0.029544	-0.00408	-0.00308484	0.01404	-0.00603	-0.00834951	-0.00366
				7.73333	-0.00541	0.007236	-0.01695	-0.04458	0.043924	0.0075	-0.00022	0.040414	-0.01244	0.002189	-0.03169		0.031905	-0.01583	-0.0325892	0.00097	0.002705	0.012179	0.00409148	-0.00355	-0.00039	0.00267017	-0.00819
				7.86667	-0.02245	-0.01217	0.016181	-0.02149	0.012615	0.001439	-0.01839	-0.03148	0.013718	-0.00082	0.012322		0.036757	-0.01342	-0.0264426	-0.00047	-0.01354	-0.00178	-0.00212107	0.016468	0.010759	-0.010176	-0.01039
				8	-0.01909	-0.0039	0.025657	-0.00975	0.008716	-0.00504	0.016872	0.012547	-0.02712	0.001982	-0.03169		0.026855	-0.0325	-0.0261827	-0.00377	0.010795	-0.00324	-0.0114028	0.00985	-0.0143	-0.0111501	-0.00378
				8.13333	-0.0042	-0.03465	-0.00141	-0.05959	0.05367	-0.00128	-0.0091	0.012882	-0.02499	-0.00822	0.038392		0.037274	-0.01959	-0.0355131	-0.00201	0.007401	-0.00461	-0.00096456	0.000684	-0.00166	-0.0177558	-0.00657
				8.26667	-0.01493	-0.00773	-0.00079	-0.02136	0.034909	0.001917	-0.01543	0.005414	-0.02374	-0.00357	0.016385		0.034689	-0.02334	-0.0232458	-0.01092	0.004728	0.005485	-0.00089041	0.010707	-5.3e-05	-0.00503147	-0.01066
				8.4	0.014985	-0.04887	-0.01266	-0.0259	-0.00322	-0.00798	-0.03508	-0.00607	0.00055	-0.01722	-0.01595		0.01747	-0.03412	-0.0474425	-0.00357	0.011823	0.000349	-0.0117883	0.005898	0.000571	-0.00052614	-0.01546
				8.53333	-0.02359	0.005186	0.041404	-0.02344	0.042584	-0.00862	-0.00749	-0.00863	-0.00141	-0.01653	-0.02069		0.032959	-0.04179	-0.022778	0.001952	0.004625	-0.00307	-0.00857088	0.008159	-0.0277	-0.0208913	-0.01519
				8.66667	0.001502	0.035731	0.023066	-0.03177	0.022483	0.0012	0.065858	0.030716	-0.00621	-0.00209	-0.03017		0.035584	-0.03438	-0.0452723	0.002156	-0.02389	0.006789	0.00349846	-0.0071	0.017752	-0.00557941	-0.01338
				8.8	-0.00977	0.034228	-0.00352	-0.04628	-0.02077	-0.01316	-0.00237	-0.0064	-0.02089	0.002985	-0.00376		0.023554	-0.02412	-0.0290286	-0.0067	-0.00665	0.005637	-0.0149762	-0.023	0.003463	-0.0104805	0.000231
				8.93333	0.001435	-0.00541	0.01059	-0.03505	0.009813	-0.00939	-0.01422	-0.01699	-0.00612	-0.00991	0.004196		0.043617	-0.02626	-0.0419456	0.003785	-0.00494	-0.01124	-0.00803711	-0.01827	-0.00754	-0.0150466	-0.00858
				9.06667	-0.00279	-0.02099	0.014408	-0.02199	-0.01638	0.003853	-0.03494	0.033949	-0.02748	-0.01192	-0.04303		0.028108	-0.03371	-0.0326932	-0.01737	-0.01642	0.010467	0.00422497	-0.02093	0.002537	-0.0235396	-0.01365
				9.2	-0.0144	-0.02085	0.030633	-0.02843	0.019924	-0.01574	-0.03548	0.009315	0.062745	-0.01821	-0.01679		0.019399	-0.03461	-0.0505743	-0.00375	-0.0217	-0.00202	-0.0161919	0.004303	-0.02349	-0.0265533	-0.00972
				9.33333	-0.01547	0.012429	9.19e-05	-0.03833	-0.0003	-0.00592	-0.02579	0.013328	-0.01511	-0.01793	-0.02221		0.025364	-0.03279	-0.0502494	-0.01267	-0.00213	-0.02043	-0.00667296	-0.01001	-0.00901	-0.0162642	-0.00921
				9.46667	-0.04331	-0.03513	0.001592	-0.01543	0.036005	-0.02434	-0.0021	-0.03204	0.002418	-0.02998	0.006905		0.017132	-0.03313	-0.0415558	-0.01899	-0.00202	-0.01822	-0.0234128	-0.00046	0.017034	-0.0313934	-0.00878
				9.6	-0.00588	-0.02358	0.013385	0.018321	0.043802	0.007311	-0.00964	-0.0346	-0.02668	-0.00416	-0.03017		0.026259	-0.04257	-0.0502624	0.003581	0.036845	-0.00819	0.0053963	-0.00684	0.012006	-0.0274665	-0.00579
				9.73333	0.007472	-0.0641	0.000296	-0.00092	0.000432	-0.01442	-0.04665	-0.02312	-0.03228	-0.02452	-0.06995		0.04642	-0.04148	-0.0503663	-0.0166	0.016793	-0.00373	-0.0169778	0.001589	0.012762	-0.0160512	-0.02293
				9.86667	-0.00527	-0.0173	-0.00652	0.000341	0.006036	-0.00815	-0.03131	0.023805	-0.04171	-0.0253	-0.02441		0.026815	-0.03519	-0.0500285	-0.02384	-0.01155	-0.00261	-0.00186899	-0.01258	-0.00986	-0.0185473	-0.00268
				10	-0.00326	-0.03226	0.031656	-0.00773	0.039416	-0.00257	-0.01758	0.011433	-0.04065	-0.02098	-0.03203		0.040674	-0.04541	-0.0533421	-0.01843	-0.02873	-0.00614	-0.00437475	0.000946	0.011779	-0.0274361	-0.01621
				10.1333	-0.00319	-0.00875	0.003228	-0.02041	0.034909	0.003325	-0.03736	-0.0171	0.009892	-0.01015	-0.03355		0.051689	-0.04574	-0.04613	-0.01569	-0.03291	-0.01876	0.00400252	0.011564	0.006468	-0.0465227	-0.0122
				10.2667	0.026925	-0.02256	-0.03522	-0.01	0.010909	0.009977	-0.05122	0.009761	0.005177	-0.02258	-0.02187		0.023674	-0.05911	-0.0430891	-0.01301	-0.01083	-0.01436	0.00275705	0.008659	-0.00043	-0.0214696	-0.019
				10.4	-0.00588	-0.00725	0.016862	-0.01802	0.011518	-0.00932	0.02239	-0.03059	-0.0031	-0.02411	-0.02441		0.011187	-0.05982	-0.0618928	-0.01037	-0.00093	-0.01904	-0.00440446	-0.00536	-0.00255	-0.0344071	-0.00571
				10.5333	0.007472	-0.03991	2.37e-05	-0.01972	0.035152	-0.00897	-0.01664	-0.01365	-0.0112	-0.03382	-0.01324		0.031667	-0.05401	-0.0622697	-0.0101	0.006442	-0.00442	-0.00781466	-0.00055	-0.00436	-0.0141638	-0.00138
				10.6667	-0.01835	-0.01149	0.007523	-0.00597	-0.00213	-0.01376	-0.03413	0.011098	-0.03549	-0.03288	-0.03914		0.024827	-0.04647	-0.0774868	-0.01524	0.005413	-0.01675	-0.0191722	-0.01117	0.00885	-0.0323067	-0.01125
				10.8	0.028401	-0.00219	0.002478	0.019772	0.033934	0.002244	-0.00237	0.008423	-0.03317	-0.03774	-0.02153		0.051968	-0.04569	-0.0583323	-0.02115	-0.00689	-0.02993	0.00047365	0.006469	-0.00941	-0.029567	-0.00138
				10.9333	0.047854	-0.04955	-0.01238	-0.00534	0.02565	-0.00461	0.024408	-0.00217	0.005888	-0.02863	-0.00291		0.032462	-0.04748	-0.0670129	-0.01928	-0.00645	-0.00397	-0.00458239	-0.03081	-0.01818	-0.0206173	-0.00547
				11.0667	-0.02392	-0.0108	-0.04722	0.004189	-0.00858	-0.01127	-0.0593	-0.03349	0.013629	-0.01975	-0.00681		0.046023	-0.05493	-0.0588001	-0.02025	-0.00638	-0.01353	-0.01465	-0.0052	-0.01264	-0.0200998	-0.02738
				11.2	-0.02795	-0.04258	-0.00734	0.027153	-0.02942	-0.00917	0.011489	-0.01108	-0.01591	-0.01398	-0.00037		0.037791	-0.05259	-0.0644269	-0.02814	0.014839	-0.01165	-0.012159	0.019158	-0.01249	-0.0218958	-0.00618
				11.3333	-0.0252	-0.03588	-0.00025	-0.03991	0.02297	-0.0078	0.017141	-0.0317	-0.00328	-0.0198	-0.02526		0.043835	-0.05857	-0.0756806	-0.0058	-0.00888	-0.01657	-0.00885258	-0.00396	-0.00308	-0.0309064	-0.03395
				11.4667	-0.0146	-0.02618	-0.00264	0.02362	-0.04318	-0.01033	-0.02229	-0.02134	-0.02063	-0.02664	-0.01967		0.034808	-0.06078	-0.0789163	-0.03305	-0.02352	-0.0274	-0.0180602	-0.01605	-0.00693	-0.0290495	-0.01176
				11.6	-0.01044	0.004229	0.008818	-0.02073	-0.02929	-0.01453	-0.00883	-0.00317	0.002062	-0.04775	-0.02424		0.026537	-0.05413	-0.0736793	-0.0193	-0.02537	-0.03657	-0.0143386	0.013468	-0.0099	-0.0240267	-0.02396
				11.7333	0.010893	-0.02338	0.006159	0.021033	-0.00188	-0.00491	0.007855	0.013551	-0.03006	-0.03528	-0.02103		0.019458	-0.06298	-0.0726917	-0.02561	0.000135	-0.02113	-0.00535334	0.000303	0.011042	-0.0221698	-0.01302
				11.8667	0.003581	0.007783	-0.01729	0.012075	-0.03015	-0.02885	-0.0235	-0.02825	-0.02303	-0.02653	-0.03542		0.038248	-0.06681	-0.0738612	-0.02452	-0.00261	-0.02857	-0.0311229	0.003469	-0.02113	-0.0326415	-0.00701
				12	0.000898	-0.03171	-0.01259	-0.03549	-0.00432	-0.01059	-0.04894	0.007309	-0.02427	-0.01361	-0.03186		0.046261	-0.07733	-0.0816842	-0.02301	-0.03167	-0.03115	-0.00919361	-0.00267	-0.0031	-0.02287	-0.0299
				12.1333	-0.00232	0.015436	-0.04886	-0.00363	-0.01114	-0.00741	-0.01691	0.003965	-0.01475	-0.02617	-0.05319		0.036081	-0.06893	-0.0808136	-0.03587	-0.00093	-0.03587	-0.00908976	-0.00282	-0.01336	-0.0302976	-0.02337
				12.2667	0.010692	-0.01668	-0.00829	-0.02748	-0.03782	-0.01372	-0.03777	-0.04642	-0.03575	-0.03597	-0.05996		0.054791	-0.07413	-0.0711713	-0.03065	-0.01094	-0.03564	-0.0152282	-0.00936	-0.00225	-0.0323067	-0.02341
				12.4	-0.01762	-0.00349	-0.04013	0.001225	-0.01723	-0.00494	-0.02619	-0.01476	-0.01778	-0.02766	-0.00478		0.040753	-0.0647	-0.0983698	-0.01376	-0.01937	-0.02522	-0.00879324	0.012087	-0.00765	-0.039917	-0.00697
				12.5333	-0.03834	-0.03629	-0.01818	-0.00471	0.011396	-0.00612	-0.00776	-0.00651	0.000194	-0.04068	-0.05285		0.036836	-0.07618	-0.0711843	-0.02773	-0.04443	-0.04096	-0.00591682	-0.03167	-0.00599	-0.026949	-0.01578
				12.6667	0.011832	-0.03028	-0.02752	-0.02483	-0.02454	-0.01477	-0.07545	-0.02089	0.00144	-0.02345	-0.03017		0.070618	-0.0804	-0.0878828	-0.02936	-0.00816	-0.04193	-0.01336	-0.00703	0.00093	-0.0277709	-0.00881
				12.8	-0.02815	-0.06069	0.000228	-0.00773	-0.07827	-0.0199	0.009066	-0.01253	-0.012	-0.02725	-0.01155		0.045923	-0.08101	-0.0844131	-0.03403	-0.00189	-0.02585	-0.0222563	-0.00327	0.004143	-0.0415912	-0.02156
				12.9333	-0.01916	-0.03923	-0.02465	0.019393	-0.05402	-0.00149	-0.02054	-0.02635	-0.01386	-0.03824	-0.03406		0.05843	-0.06838	-0.0957318	-0.02572	-0.03774	-0.03851	0.00077025	-0.0022	-0.00463	-0.0377861	-0.02797
				13.0667	-0.00407	-0.02891	-0.00379	-0.00307	-0.00408	-0.01771	-0.01206	-0.00295	-0.04652	-0.02642	-0.04168		0.048786	-0.06416	-0.10375	-0.05261	0.007367	-0.02918	-0.0132414	-0.00101	0.000401	-0.0356552	-0.01731
				13.2	-0.00011	-0.04354	-0.02172	-0.00445	-0.0042	-0.02009	-0.04234	-0.01576	-0.02152	-0.04137	-0.06843		0.041171	-0.06112	-0.0955759	-0.01883	-0.0192	-0.0231	-0.020907	0.016063	-0.01642	-0.0344376	-0.02628
				13.3333	-0.01869	-0.03499	-0.03659	-0.00969	-0.03977	0.001012	-0.02619	-0.00506	-0.01894	-0.03833	-0.03575		0.042424	-0.08327	-0.0968884	-0.03244	-0.03054	-0.04325	-0.0002973	0.001184	0.010192	-0.03806	-0.01806
				13.4667	-0.01869	-0.01818	-0.02281	0.003685	0.00226	-0.01625	-0.03925	-0.02357	-0.00559	-0.03073	-0.06758		0.032283	-0.09222	-0.0895072	-0.02285	-0.00059	-0.03598	-0.0151393	-0.01879	-0.00586	-0.0385776	-0.00771
				13.6	-0.04156	-0.05536	-0.0192	-0.01518	-0.0321	-0.01616	0.011085	-0.01799	0.00927	-0.02632	-0.00478		0.054473	-0.08941	-0.0982138	-0.02805	-0.02252	-0.04967	-0.0190091	0.001279	-0.01667	-0.0372077	-0.02046
				13.7333	-0.03412	-0.00049	-0.01484	-0.03562	-0.0522	-0.01361	-0.04355	-0.04185	-0.07366	-0.03674	-0.01273		0.047474	-0.08349	-0.107284	-0.03235	-0.02451	-0.04094	-0.0197505	-5.4e-05	0.004654	-0.0373599	-0.0332
				13.8667	-0.01614	-0.03506	-0.00938	-0.00855	-0.01699	-0.00953	-0.00991	-0.00038	-0.02525	-0.04121	-0.01815		0.065091	-0.07652	-0.0993573	-0.04021	-0.00021	-0.05852	-0.0110469	-0.00698	-0.02362	-0.0405563	-0.04213
				14	-0.02231	-0.0242	-0.02656	-0.00754	-0.04477	0.012039	0.017276	-0.01075	0.01185	-0.04265	-0.0256		0.045665	-0.07732	-0.116017	-0.04107	-0.02478	0.44619	-0.00486409	0.003612	-0.01982	-0.0601908	-0.0286
				14.1333	0.006667	-0.06171	-0.0359	-0.01032	-0.0081	0.106782	-0.01529	-0.03717	-0.02116	-0.04004	0.013507		0.042285	-0.08369	-0.115211	-0.03009	-0.00785	0.562774	0.10883	0.037299	-0.00264	-0.0371773	-0.02848
				14.2667	0.145321	-0.08003	0.353499	-0.02306	0.228124	0.089606	0.019563	-0.02279	-0.03531	0.071411	-0.00799		0.675907	-0.07477	-0.111001	-0.04995	-0.00045	0.555376	0.0888432	0.126314	-0.00956	-0.0414999	-0.02954
				14.4	0.176714	0.021176	0.287371	0.27596	0.166846	0.091643	0.000992	0.075525	-0.03531	0.068153	-0.00528		0.664076	0.197899	-0.112443	-0.05334	0.140122	0.552115	0.0941513	0.125766	0.024424	-0.0333112	-0.0297
				14.5333	0.177721	0.075911	0.275714	0.254133	0.137852	0.081169	0.041634	0.162691	-0.03531	0.068935	0.229514		0.654274	0.201057	1.13111	-0.05164	0.143721	0.53845	0.08097	0.103911	0.114014	0.336001	0.117433
				14.6667	0.159139	0.053088	0.312254	0.265299	0.171232	0.085621	0.021851	0.102165	0.007757	0.071912	0.221389		0.657336	0.1964	1.11541	0.8532	0.145606	0.538257	0.0851513	0.106149	0.111028	0.329212	0.173478
				14.8	0.161689	0.088416	0.276873	0.22442	0.150521	0.083936	0.005567	0.082436	0.000283	0.073313	0.236794		0.646658	0.186895	1.09135	0.84975	0.132375	0.539031	0.0853144	0.106554	0.111613	0.326229	0.158651
				14.9333	0.192612	0.077346	0.289894	0.260252	0.133953	0.083257	-0.05284	0.11699	-0.03611	0.062478	0.171619		0.673183	0.195497	1.09141	0.842683	0.115957	0.53092	0.0838762	0.103697	0.124031	0.317553	0.185238
				15.0667	0.158469	0.089373	0.302983	0.254385	0.185363	0.091216	-0.02619	0.09871	0.003397	0.049713	0.236624		0.647792	0.190665	1.07197	0.828538	0.120653	0.527445	0.088606	0.087746	0.116943	0.313322	0.169938
				15.2	0.167994	0.060331	0.271351	0.245427	0.147476	0.086237	-0.0056	0.123344	0.013452	0.058955	0.201413		0.628724	0.171714	1.04641	0.811721	0.127234	0.508573	0.086115	0.111601	0.105962	0.321298	0.150824
				15.3333	0.173293	0.046596	0.271555	0.22524	0.162948	0.079007	0.02239	0.094251	0.012473	0.065485	0.189225		0.654632	0.175367	1.06233	0.811074	0.11174	0.501308	0.0779157	0.111625	0.123389	0.3139	0.161443
				15.4667	0.17336	0.081925	0.259557	0.22442	0.154298	0.083885	-0.00708	0.084108	0.036586	0.045659	0.230361		0.656441	0.173489	1.03636	0.789658	0.103343	0.510397	0.0837576	0.097674	0.117454	0.313657	0.159437
				15.6	0.160213	0.03006	0.265965	0.257792	0.12506	0.083395	-0.041	0.08121	0.017455	0.046544	0.228329		0.607866	0.159502	1.03571	0.801276	0.149205	0.490109	0.0817114	0.102078	0.106945	0.305316	0.163842
				15.7333	0.169134	0.030265	0.281167	0.237478	0.202175	0.083684	-0.02014	0.08277	0.000105	0.058395	0.184654		0.626576	0.168293	1.03059	0.790772	0.114688	0.503978	0.0875681	0.104316	0.097986	0.309943	0.148189
				15.8667	0.156658	0.08172	0.226493	0.248392	0.13773	0.076479	0.004894	0.066719	0.021015	0.065603	0.189394		0.640276	0.170855	1.01444	0.788699	0.112529	0.489803	0.0741495	0.095722	0.111651	0.306107	0.161089
				16	0.123587	0.028966	0.247695	0.241074	0.114217	0.081522	-0.0597	0.103057	-0.01778	0.061505	0.194642		0.628525	0.172048	0.997925	0.771428	0.101012	0.484729	0.0803621	0.125743	0.096474	0.285255	0.174343
				16.1333	0.166451	0.060673	0.200928	0.271103	0.176958	0.07106	0.026831	0.108296	-0.00239	0.061328	0.196165		0.617569	0.165702	0.999693	0.781585	0.117773	0.488214	0.0635334	0.093127	0.082714	0.301511	0.16219
				16.2667	0.148742	0.078303	0.238832	0.242462	0.139801	0.06798	-0.02471	0.125461	0.025819	0.060031	0.171958		0.609934	0.162034	0.995638	0.78204	0.133986	0.475914	0.0690045	0.091841	0.107134	0.283429	0.156291
				16.4	0.13385	0.06368	0.25383	0.228016	0.124573	0.069803	-0.00991	0.052898	-0.00612	0.063716	0.160615		0.60719	0.149167	0.967218	0.754287	0.10653	0.483659	0.0708283	0.093936	0.103618	0.278102	0.158611
				16.5333	0.206699	0.065183	0.200792	0.271355	0.115923	0.070293	-0.01529	0.075748	-0.0023	0.062788	0.184654		0.622699	0.168526	0.965529	0.740992	0.131484	0.468466	0.0716882	0.093651	0.108306	0.291404	0.155465
				16.6667	0.152767	0.037781	0.237946	0.262649	0.117628	0.082226	-0.04786	0.083216	0.010426	0.05558	0.207169		0.600251	0.150783	0.949493	0.748742	0.126137	0.471166	0.0764478	0.086485	0.104866	0.274266	0.161718
				16.8	0.202607	0.042086	0.216199	0.229782	0.156369	0.077435	0.028311	0.079203	0.019858	0.056788	0.201413		0.59361	0.158657	0.935432	0.737387	0.112426	0.475599	0.0779009	0.082295	0.099763	0.290461	0.139301
				16.9333	0.188789	0.069146	0.198679	0.233378	0.106055	0.064622	-0.06388	0.082213	-0.00292	0.04249	0.196165		0.583171	0.138454	0.924776	0.729266	0.099915	0.459315	0.0629403	0.090032	0.098742	0.286929	0.147992
				17.0667	0.155383	0.04605	0.205837	0.249086	0.087781	0.085206	-0.00291	0.091576	-0.03033	0.053884	0.213771		0.580705	0.140667	0.915017	0.742717	0.138991	0.45636	0.0819486	0.102459	0.093166	0.266351	0.153853
				17.2	0.154913	0.084931	0.187635	0.263533	0.11373	0.068168	0.011489	0.10863	-0.03095	0.043094	0.19498		0.584324	0.152922	0.909286	0.724726	0.102554	0.458856	0.0613834	0.093127	0.087742	0.272927	0.148897
				17.3333	0.165847	0.086366	0.21988	0.244102	0.116288	0.064434	-0.00856	0.067388	0.026264	0.053855	0.181776		0.601086	0.143054	0.891925	0.706867	0.10941	0.453731	0.0616355	0.098531	0.094678	0.279685	0.131395
				17.4667	0.148943	0.070855	0.196565	0.237794	0.102035	0.074531	0.04298	0.080541	0.002507	0.025125	0.205984		0.570346	0.142821	0.889521	0.714976	0.106873	0.449767	0.0740013	0.077962	0.090804	0.273809	0.145161
				17.6	0.137741	0.068736	0.193497	0.215777	0.114095	0.064484	-0.041	0.080875	0.011583	0.04734	0.206661		0.581719	0.151554	0.88253	0.699477	0.130147	0.433636	0.0575432	0.089794	0.083414	0.270187	0.133519
				17.7333	0.149614	0.05958	0.166569	0.206945	0.084614	0.074631	0.041365	0.0957	0.008914	0.051349	0.177883		0.578061	0.130609	0.877462	0.686206	0.072699	0.426972	0.066914	0.081152	0.093034	0.28285	0.139536
				17.8667	0.149145	0.027805	0.189066	0.202466	0.080472	0.071387	-0.00695	0.094586	-0.00052	0.051423	0.18804		0.54931	0.136533	0.868794	0.698579	0.112632	0.425627	0.070428	0.059702	0.084793	0.250491	0.151021
				18	0.190935	0.051243	0.162888	0.224546	0.042097	0.065817	0.049978	0.068949	-0.00977	0.050936	0.203445		0.54919	0.139269	0.856839	0.695584	0.122264	0.411667	0.0616503	0.067439	0.089726	0.271374	0.140402
				18.1333	0.145053	0.033135	0.159411	0.192246	0.051233	0.068042	-0.00224	0.086783	0.004821	0.030727	0.210893		0.547421	0.116184	0.852511	0.688158	0.093951	0.412991	0.0613686	0.098436	0.088895	0.252074	0.126243
				18.2667	0.151023	0.081241	0.194384	0.181459	0.06171	0.065641	-0.01946	0.128137	-0.02374	0.04818	0.18804		0.57824	0.129008	0.832187	0.667365	0.070951	0.422743	0.0641858	0.091746	0.099649	0.255453	0.123726
				18.4	0.151828	0.062313	0.13596	0.192246	0.074502	0.056839	-0.04355	0.130366	0.001973	0.051865	0.19515		0.542708	0.124219	0.804248	0.676707	0.116814	0.414357	0.0504262	0.074153	0.080541	0.255666	0.132851
				18.5333	0.136064	0.055821	0.162547	0.192436	0.0717	0.064509	-0.02619	0.058805	0.03356	0.038392	0.19278		0.546566	0.119052	0.813799	0.667149	0.110815	0.414377	0.0630441	0.065058	0.079898	0.237889	0.122507
				18.6667	0.189057	0.009833	0.167251	0.204106	0.090096	0.055582	0.00476	0.106289	0.027688	0.047133	0.164848		0.556627	0.11422	0.795775	0.654034	0.096042	0.415101	0.0466157	0.068701	0.081996	0.234358	0.115663
				18.8	0.142705	0.053976	0.116394	0.202277	0.022239	0.057392	-0.01166	0.096926	-0.03584	0.028486	0.189902		0.529884	0.115151	0.802819	0.65056	0.100806	0.41023	0.0532582	0.068201	0.066308	0.240994	0.133322
				18.9333	0.131301	0.073656	0.160638	0.225997	0.095578	0.055079	0.0271	0.073073	0.022527	0.051216	0.1833		0.557899	0.117364	0.79801	0.638942	0.097824	0.402761	0.0483208	0.073058	0.078254	0.250065	0.130333
				19.0667	0.158402	0.068873	0.164524	0.188714	0.075964	0.056839	-0.02162	0.083662	0.013096	0.027056	0.202767		0.536266	0.120013	0.795489	0.627395	0.086753	0.381178	0.0541478	0.08208	0.091295	0.24903	0.130255
				19.2	0.134119	0.033886	0.119462	0.209595	0.065365	0.052552	0.011489	0.126465	-0.01929	0.05017	0.18787		0.528472	0.104613	0.773593	0.642391	0.081405	0.387211	0.048899	0.069272	0.073226	0.227113	0.112399
				19.3333	0.151828	0.048236	0.154912	0.202466	0.029792	0.056273	0.002876	0.079649	-0.00078	0.046661	0.180591		0.539149	0.10783	0.783846	0.61586	0.08617	0.40328	0.0482911	0.089008	0.079766	0.227569	0.113894
				19.4667	0.145791	0.0563	0.162002	0.164615	0.03832	0.046202	0.020102	0.086226	0.00571	0.027779	0.224097		0.511054	0.105981	0.774581	0.630904	0.086238	0.389809	0.0410407	0.059368	0.076571	0.229	0.098201
				19.6	0.134991	0.046391	0.131665	0.19212	0.028696	0.047949	0.061013	0.1132	-0.0055	0.046647	0.186177		0.526384	0.101061	0.743003	0.635228	0.095185	0.377479	0.0445695	0.081057	0.088063	0.251618	0.122074
				19.7333	0.153773	0.073861	0.133915	0.204926	0.07767	0.04116	-0.02942	0.056353	0.017278	0.022841	0.217326		0.533781	0.109897	0.751476	0.601164	0.076572	0.384388	0.0375563	0.068653	0.082336	0.230766	0.134581
				19.8667	0.162359	0.070445	0.163774	0.201583	0.063781	0.061957	-0.02417	0.104952	0.015409	0.040264	0.191425		0.511929	0.112851	0.725538	0.591773	0.095802	0.365425	0.0568908	0.067201	0.076401	0.228178	0.132064
				20	0.138546	0.084658	0.115031	0.198239	0.039173	0.048038	0.003145	0.104729	0.001262	0.039571	0.204629		0.549349	0.094366	0.72928	0.620675	0.103788	0.371355	0.0392317	0.054536	0.080106	0.217158	0.103432
				20.1333	0.129758	0.055958	0.140255	0.18291	-0.00347	0.040845	0.006644	0.049442	-0.00212	0.018669	0.191087		0.494054	0.098121	0.726161	0.59151	0.10132	0.357018	0.032352	0.057297	0.077101	0.218376	0.113579
				20.2667	0.174903	0.079328	0.108827	0.191742	0.021995	0.042228	-0.0161	0.07363	-0.03068	0.026349	0.177713		0.516363	0.100465	0.731203	0.593618	0.116471	0.368777	0.0420044	0.061297	0.067896	0.222942	0.096589
				20.4	0.136332	0.053293	0.091307	0.192246	0.022848	0.049207	-0.03656	0.070286	0.018523	0.032142	0.186855		0.490654	0.108033	0.686189	0.576358	0.120927	0.364752	0.0401214	0.0333	0.065873	0.22349	0.094701
				20.5333	0.171348	0.037918	0.093284	0.206251	0.080106	0.048729	-0.00762	0.095923	-0.03344	0.021927	0.177375		0.500377	0.114976	0.698495	0.591234	0.111912	0.353564	0.0396173	0.049346	0.083999	0.225256	0.11291
				20.6667	0.139619	0.051038	0.087421	0.184487	0.022239	0.046617	-0.0558	0.112754	0.019502	0.031139	0.159261		0.474866	0.093871	0.687384	0.578957	0.101252	0.349243	0.0375414	0.056369	0.067669	0.225286	0.107129
				20.8	0.120502	0.064705	0.105009	0.193571	0.053792	0.044882	-0.05297	0.096369	-0.01502	0.042387	0.185331		0.515747	0.094206	0.678236	0.578538	0.08	0.340612	0.0375859	0.063487	0.051358	0.222455	0.111219
				20.9333	0.128819	0.063543	0.0729	0.179882	0.057203	0.036382	-0.04234	0.067834	0.037119	0.022708	0.147242		0.501311	0.092677	0.677547	0.572824	0.094568	0.345585	0.0263915	0.044346	0.06387	0.206413	0.096982
				21.0667	0.134119	0.051243	0.110054	0.183478	0.031498	0.041726	0.0127	0.07207	-0.0136	0.02629	0.195827		0.495704	0.091833	0.659523	0.572333	0.071739	0.351577	0.033464	0.057678	0.059806	0.212471	0.094897
				21.2	0.131637	0.038533	0.097306	0.176917	0.019315	0.027781	-0.00695	0.088455	-0.0112	0.030137	0.18313		0.49463	0.078166	0.673415	0.547348	0.090112	0.331013	0.0206237	0.048989	0.059296	0.205104	0.102881
				21.3333	0.135058	0.03129	0.076036	0.193256	0.08973	0.053998	-0.05351	0.04242	-0.02321	0.006906	0.168064		0.488347	0.080713	0.657873	0.573627	0.111603	0.339868	0.044095	0.037966	0.057897	0.207235	0.107916
				21.4667	0.138613	0.037986	0.091988	0.161272	0.051964	0.050904	-0.03508	0.11777	0.005266	0.020733	0.170603		0.477988	0.075327	0.648075	0.56874	0.086684	0.336322	0.0428051	0.039751	0.066403	0.180051	0.09124
				21.6	0.146193	0.060468	0.07215	0.168716	0.032838	0.037865	-0.03615	0.066385	-0.01137	0.026467	0.170265		0.45721	0.071674	0.639407	0.546713	0.116779	0.334702	0.0383718	0.02861	0.06266	0.192897	0.09651
				21.7333	0.112989	0.05097	0.100101	0.172879	-0.00359	0.033553	-0.03063	0.047213	0.011049	0.034707	0.173312		0.463235	0.063567	0.63738	0.549959	0.079143	0.337606	0.0273108	0.051012	0.05716	0.205012	0.09297
				21.8667	0.112385	0.040856	0.047267	0.145374	0.102522	0.039349	-0.06024	0.116098	0.001973	0.010532	0.19498		0.458701	0.071135	0.634248	0.533118	0.115374	0.325276	0.0361329	0.04856	0.070353	0.207235	0.099027
				22	0.15384	0.037508	0.062402	0.138119	0.038198	0.027442	-0.03171	0.107961	-0.02855	0.01917	0.188209		0.452955	0.083551	0.629998	0.555444	0.105125	0.342721	0.0178066	0.043156	0.044459	0.194023	0.106854
				22.1333	0.147803	0.036688	0.104805	0.142914	0.067193	0.023028	0.042038	0.040414	-0.01903	0.014011	0.210047		0.457966	0.080509	0.612065	0.552103	0.064918	0.329311	0.0130619	0.036799	0.051282	0.197433	0.099774
				22.2667	0.124526	0.02596	0.073105	0.146131	0.066949	0.045548	-0.00318	0.116321	0.000194	0.018197	0.190748		0.463394	0.062169	0.613638	0.546222	0.085244	0.323096	0.0411593	0.039037	0.060903	0.179533	0.083728
				22.4	0.106683	0.015231	0.056198	0.125881	0.034909	0.042794	0.014719	0.083439	0.008113	0.024152	0.218342		0.442238	0.078937	0.613898	0.543479	0.091277	0.315871	0.038431	0.026586	0.050696	0.187448	0.085065
				22.5333	0.119227	0.051038	0.075354	0.132	0.055741	0.025266	-0.0052	0.04543	-0.02303	0.006891	0.193965		0.45385	0.06131	0.616068	0.524302	0.078149	0.322647	0.0131953	0.037252	0.058105	0.188574	0.089352
				22.6667	0.10789	0.077073	0.086876	0.10317	0.112268	0.038419	-0.00157	0.072627	-0.03629	0.012021	0.161631		0.442675	0.070437	0.588103	0.509486	0.076435	0.317817	0.0308248	0.030181	0.048674	0.17515	0.071693
				22.8	0.095481	0.029581	0.073241	0.121591	0.042584	0.034873	-0.00089	0.087563	-0.0015	0.025346	0.185331		0.445658	0.051165	0.583412	0.521679	0.077566	0.319865	0.0273108	0.031109	0.05665	0.183764	0.087071
				22.9333	0.118288	0.04441	0.074536	0.109352	0.023945	0.028699	-0.00951	0.109745	-0.00043	0.010473	0.156553		0.441025	0.061223	0.581306	0.519667	0.078012	0.302644	0.0219878	0.042489	0.063813	0.171162	0.073974
				23.0667	0.125734	0.040925	0.057084	0.11421	0.00494	0.033502	0.011623	0.089124	0.021904	0.027395	0.171958		0.446712	0.052097	0.573717	0.516133	0.087095	0.306404	0.0277852	0.019087	0.046009	0.174937	0.079795
				23.2	0.113458	0.044478	0.086057	0.092256	0.084126	0.021519	-0.02835	0.118996	-0.00167	0.02825	0.167725		0.441462	0.044906	0.596757	0.517954	0.083291	0.300209	0.00834687	0.039323	0.058956	0.166291	0.069058
				23.3333	0.140827	0.038055	0.066765	0.08374	0.038929	0.038368	-0.04005	0.092691	0.000906	0.007569	0.139116		0.442476	0.060423	0.561151	0.481362	0.089426	0.310042	0.0347984	0.030157	0.065042	0.176002	0.081997
				23.4667	0.122782	0.023363	0.078831	0.082604	0.032594	0.038142	-0.00681	0.082993	-0.00728	5.15e-05	0.204291		0.422673	0.057177	0.563269	0.511306	0.070745	0.308463	0.0318478	0.04956	0.040792	0.174297	0.092577
				23.6	0.111982	0.018716	0.106237	0.095032	0.060005	0.013409	-0.02364	0.115207	-0.00452	0.004415	0.155029		0.439593	0.058996	0.541893	0.506515	0.09162	0.296306	0.00899931	0.033323	0.054741	0.17515	0.066226
				23.7333	0.099707	0.059443	0.091988	0.123168	0.093872	0.020903	-0.03225	0.102054	-0.03727	0.011299	0.171958		0.44009	0.035868	0.554693	0.490836	0.060736	0.294248	0.00910309	0.037633	0.036804	0.157159	0.079126
				23.8667	0.09045	0.043726	0.078286	0.096609	0.033203	0.033389	-0.0165	0.12078	-0.02143	-0.00318	0.181776		0.429592	0.047788	0.543764	0.497029	0.082331	0.304672	0.035955	0.034181	0.052567	0.165469	0.068311
				24	0.09434	0.068121	0.069083	0.072637	0.071822	0.017974	-0.05701	0.088009	0.002952	-0.0022	0.166033		0.423548	0.054469	0.541191	0.503569	0.070128	0.290528	0.00877686	0.03599	0.045725	0.158224	0.076806
				24.1333	0.10722	0.014685	0.062879	0.080018	0.056472	0.030547	-0.02929	0.098933	-0.02196	0.008572	0.164001		0.431958	0.047526	0.532939	0.492657	0.109958	0.283202	0.0265101	0.021063	0.054098	0.157433	0.080345
				24.2667	0.094206	0.024251	0.099488	0.099827	0.132491	0.01317	-0.03252	0.04777	-0.03477	0.015883	0.148088		0.423587	0.049884	0.5201	0.489387	0.068654	0.284302	0.00671592	0.028871	0.043041	0.153536	0.081565
				24.4	0.105811	0.011883	0.059061	0.091878	0.048188	0.02538	-0.01462	0.120668	0.009714	0.000449	0.148427		0.417881	0.040394	0.525155	0.483362	0.06958	0.301483	0.0188148	0.025039	0.066573	0.16343	0.079952
				24.5333	0.075491	0.013933	0.073309	0.121339	0.044899	0.023129	-0.05015	0.051114	0.041924	0.014777	0.154521		0.426431	0.041966	0.51858	0.477373	0.076195	0.287859	0.0199269	0.027253	0.039337	0.161177	0.071378
				24.6667	0.118824	0.022201	0.086603	0.106261	0.071822	0.016779	0.017679	0.056911	-0.01022	0.002498	0.191256		0.402411	0.038793	0.504974	0.483123	0.10468	0.278107	0.0148115	0.03718	0.034498	0.157403	0.078654
				24.8	0.08837	0.02637	0.049653	0.110236	0.111781	0.009273	-0.01085	0.087898	0.000995	0.001526	0.178898		0.415952	0.033102	0.490303	0.490729	0.089563	0.277281	-0.00054937	0.048822	0.05028	0.141786	0.07893
				24.9333	0.115873	0.069078	0.050062	0.079324	0.063294	0.02709	-0.05109	0.123121	-0.00114	0.009279	0.136916		0.389169	0.024194	0.511861	0.497029	0.087952	0.287451	0.0235298	0.005707	0.036388	0.152197	0.058242
				25.0667	0.124795	0.037303	0.080331	0.115409	0.094725	0.026134	-0.0558	0.051226	-0.01778	-0.00533	0.162647		0.405812	0.032345	0.504038	0.465755	0.093505	0.279513	0.0239005	0.045822	0.044364	0.141756	0.060563
				25.2	0.107287	0.028283	0.051085	0.112381	0.017731	0.018816	-0.01906	0.080207	-0.03433	0.009014	0.159938		0.412731	0.030729	0.471824	0.475804	0.077155	0.275111	0.0156567	0.033966	0.01847	0.15101	0.071654
				25.3333	0.124191	0.04441	0.027634	0.12954	0.056472	0.017684	-0.00668	0.043758	-0.03931	-0.00803	0.136746		0.405096	0.018678	0.493564	0.468714	0.076435	0.263739	0.0146336	0.020634	0.047029	0.146291	0.055568
				25.4667	0.137741	0.05466	0.066492	0.091499	0.071091	0.02035	0.017141	0.079426	-0.01431	-0.00108	0.165186		0.400025	0.03332	0.468796	0.469983	0.082914	0.264218	0.0125133	0.02061	0.024745	0.147266	0.056669
				25.6	0.092261	0.05548	0.084421	0.127206	0.067802	0.010643	-0.00533	0.082213	-0.02668	-0.00045	0.152659		0.400642	0.036217	0.468393	0.457023	0.073899	0.25898	0.00634525	0.015778	0.01779	0.137768	0.063788
				25.7333	0.110037	0.033955	0.073377	0.080649	0.031254	0.020891	-0.01543	0.084219	-0.01814	0.005048	0.165694		0.383562	0.025999	0.45775	0.458832	0.101183	0.260672	0.0118757	0.032062	0.033629	0.140782	0.062411
				25.8667	0.085083	0.03416	0.083876	0.078188	0.004574	0.030057	-0.08568	0.084888	-0.01547	-0.00646	0.146057		0.407442	0.016552	0.472694	0.453394	0.075852	0.262394	0.0289714	0.028729	0.04461	0.150949	0.067445
				26	0.092663	0.051653	0.061924	0.117049	0.099355	0.008732	-0.02673	0.09648	0.001795	-0.00039	0.148088		0.40442	0.023655	0.462844	0.444866	0.068072	0.277169	0.00275705	0.017373	0.049392	0.144587	0.077002
				26.1333	0.110976	0.038806	0.098124	0.088913	0.036005	0.013045	-0.01893	0.079426	0.014875	-0.00186	0.149104		0.399012	0.012564	0.452097	0.452376	0.076504	0.263627	0.0159087	0.038561	0.035387	0.1434	0.07126
				26.2667	0.098969	0.03539	0.059198	0.062985	0.054645	0.011008	-0.02498	0.107627	-0.01191	-0.02346	0.14538		0.393921	0.011545	0.443806	0.460102	0.061525	0.258094	0.00379497	0.016777	0.035405	0.13652	0.058006
				26.4	0.137942	0.020083	0.088716	0.084371	0.055985	-0.00197	-0.03938	0.075971	-0.00203	-0.00391	0.151982		0.381057	0.037279	0.460115	0.453142	0.0679	0.256789	-0.00539786	0.024348	0.028223	0.133628	0.029689
				26.5333	0.112989	-0.00336	0.081626	0.074971	0.067071	0.010568	-0.00803	0.094586	0.051712	-0.00181	0.166879		0.397858	0.014195	0.451474	0.43169	0.073967	0.256596	0.00770931	0.015801	0.041529	0.127083	0.06717
				26.6667	0.098835	0.04277	0.076172	0.081469	0.061467	0.012806	-0.04005	0.056576	-0.0112	-0.02953	0.126589		0.383701	-0.00793	0.442507	0.439859	0.055183	0.251745	0.00845064	0.012183	0.026087	0.13241	0.059147
				26.8	0.110842	0.023568	0.064788	0.047151	0.018828	0.016679	-0.03037	0.067165	-0.03148	-0.00222	0.173481		0.381514	0.009071	0.433203	0.442135	0.063993	0.249178	0.0106599	0.038966	0.027051	0.131467	0.061821
				26.9333	0.088974	0.031153	0.075014	0.071628	0.035152	-0.0095	-0.04692	0.060589	-0.02721	-0.02122	0.163155		0.375271	0.023787	0.4292	0.441943	0.079486	0.248902	-0.0145906	0.010992	0.023573	0.133597	0.065086
				27.0667	0.096688	0.019263	0.061515	0.097429	0.068533	0.002722	-0.04719	0.115652	0.006511	-0.00472	0.11457		0.37714	0.008591	0.419038	0.429391	0.062964	0.242758	-0.0028772	0.00985	0.013764	0.132776	0.060523
				27.2	0.092261	0.039695	0.05088	0.069104	0.023945	0.00496	0.036117	0.11086	-0.0055	-0.01125	0.142671		0.379387	0.001633	0.430773	0.435367	0.064884	0.260519	0.00266809	0.000493	0.012479	0.124222	0.056197
				27.3333	0.133515	0.028898	0.045699	0.04469	-0.00493	-0.00538	-0.02969	0.125684	0.002507	-0.0021	0.13827		0.364196	-0.00541	0.417466	0.427091	0.078046	0.248087	-0.00977183	0.00885	0.037314	0.132623	0.066462
				27.4667	0.079985	0.018443	0.069969	0.079009	0.046604	0.012064	-0.02646	0.047324	-0.00835	0.005918	0.131668		0.355885	0.010541	0.40334	0.417832	0.079863	0.241392	0.00487733	0.021229	0.019737	0.144313	0.054585
				27.6	0.101048	0.060126	0.069628	0.054027	0.074137	-0.00702	-0.00466	0.02336	-0.03308	-0.01417	0.165525		0.364613	-0.01435	0.422248	0.429343	0.059811	0.230887	-0.0113138	-0.00039	0.021797	0.127753	0.041252
				27.7333	0.066033	0.011951	0.067242	0.09396	0.016513	-0.00341	-0.01529	0.085	0.002418	-0.01271	0.135053		0.364713	0.005563	0.410241	0.414766	0.049836	0.247333	-0.0106614	0.003874	0.037957	0.129731	0.042943
				27.8667	0.07207	0.015778	0.02927	0.065761	0.014564	0.005475	-0.00574	0.112309	-0.00239	-0.00272	0.099842		0.354612	-0.00195	0.395842	0.446974	0.065604	0.238183	0.0026829	0.021206	0.019642	0.128696	0.038892
				28	0.116074	0.01858	0.06731	0.085443	0.030889	-0.00021	-0.02269	0.070955	0.004287	-0.01036	0.131329		0.371672	0.000541	0.406069	0.420743	0.072185	0.22516	-0.00421164	-0.00458	0.017091	0.113476	0.039561
				28.1333	0.095078	0.013318	0.03186	0.066013	0.064634	-0.00094	-0.01408	0.102388	-0.00176	-0.01345	0.135731		0.359444	-0.0048	0.372321	0.419593	0.061628	0.238539	-0.00025286	-0.00098	0.013934	0.123369	0.049236
				28.2667	0.05644	0.044068	0.095056	0.063994	0.022726	0.015145	-0.03185	0.09113	-0.01039	-0.01218	0.143687		0.378194	-0.02934	0.384316	0.416335	0.05323	0.235513	0.0125133	0.005017	0.012176	0.102974	0.04546
				28.4	0.097694	0.013591	0.078218	0.065571	0.041975	-0.00667	-0.01099	0.088901	0.019858	-0.0168	0.123542		0.363042	-0.00726	0.394075	0.404573	0.048637	0.223906	-0.00662852	0.035466	0.019415	0.117525	0.050652
				28.5333	0.076296	0.024798	0.04454	0.069861	0.019681	0.002206	-0.0235	0.045652	0.004198	-0.01544	0.151643		0.348508	0.001531	0.372321	0.392343	0.061285	0.222938	0.00613762	0.02061	0.001403	0.111528	0.05541
				28.6667	0.121038	0.041198	0.046449	0.057055	0.025772	-0.00717	-0.06832	0.094809	-0.00737	-0.02062	0.145549		0.358032	-0.0077	0.383458	0.402189	0.071122	0.22623	-0.00677674	-0.00253	0.001044	0.0999601	0.070513
				28.8	0.090919	0.01448	0.059402	0.052008	0.034665	-0.00661	-0.04423	0.065716	-0.00648	-0.01479	0.139286		0.374734	-0.00768	0.363433	0.398308	0.090523	0.224385	-0.00883777	-0.01658	0.017733	0.107966	0.044123
				28.9333	0.089309	0.036688	0.073105	0.072195	0.030889	-0.01132	-0.04409	0.045764	-0.02588	-0.03027	0.147411		0.370976	-0.01917	0.361522	0.391744	0.04634	0.230296	-0.0128855	-0.00753	0.008302	0.121604	0.055528
				29.0667	0.084547	0.009764	0.052789	0.057497	0.017244	0.00413	-0.00453	0.086226	-0.01502	-0.02088	0.136746		0.33622	0.007703	0.34854	0.400848	0.085656	0.228614	0.00615243	-0.0096	0.00764	0.102608	0.054781
				29.2	0.080052	0.029513	0.048563	0.038823	0.049162	-0.00707	-0.02485	0.063152	-0.04839	-0.03093	0.142671		0.353399	-0.01761	0.35266	0.390319	0.068723	0.230978	-0.00419683	0.003684	0.010608	0.101513	0.049865
				29.3333	0.088773	0.01735	0.098192	0.101908	0.012737	-0.01306	-0.07976	0.096035	-0.00105	-0.01403	0.133361		0.332343	-0.00995	0.345448	0.387277	0.064713	0.221481	-0.0133451	-0.00015	-0.00164	0.106048	0.046443
				29.4667	0.063282	-0.0037	0.041609	0.024251	0.040878	-0.00245	0.003952	0.059474	-0.05924	-0.01733	0.125235		0.350297	-0.00892	0.344291	0.391972	0.074996	0.215856	-0.00077182	-0.00748	0.021249	0.108544	0.036454
				29.6	0.103329	0.070445	0.072832	0.036678	0.040635	0.000697	0.005971	0.067054	-0.04545	-0.02241	0.121172		0.3362	-0.00873	0.335233	0.384977	0.098338	0.22515	0.00068129	0.008969	0.0183	0.117464	0.038735
				29.7333	0.078845	0.015915	0.061788	0.055982	0.036249	0.005073	0.013642	0.069395	-0.00799	-0.01986	0.124896		0.351351	-0.0173	0.332544	0.378784	0.056932	0.210181	0.00071091	-0.01612	-0.00056	0.100965	0.054388
				29.8667	0.030279	0.032861	0.088716	0.004	0.013955	-0.01855	-0.02983	0.027595	0.004465	-0.03182	0.105429		0.357555	-0.0188	0.35609	0.376305	0.069511	0.215612	-0.0197801	0.009064	0.000571	0.0861702	0.026307
				30	0.077369	0.02719	0.062674	0.053838	-0.00858	-0.01325	0.013777	0.088901	-0.0313	-0.02657	0.112708		0.33111	-0.03243	0.347891	0.378138	0.068757	0.202915	-0.0166071	-0.00651	0.001252	0.108818	0.033425
				30.1333	0.074954	-0.00869	0.089398	0.003748	0.02431	-0.00383	-0.04248	0.073184	-0.01778	-0.03018	0.158245		0.341549	-0.02809	0.326254	0.37343	0.034583	0.212473	-0.00956428	-0.00693	0.009776	0.0976161	0.045578
				30.2667	0.050135	0.04564	0.067515	0.040085	0.015782	-0.00956	0.001395	0.05613	-0.00942	-0.01579	0.151813		0.326656	-0.02311	0.321056	0.384306	0.058954	0.193489	-0.00806673	0.014611	-0.00393	0.0878749	0.02784
				30.4	0.10561	0.010448	0.028656	0.038192	0.038807	-0.02018	-0.03252	0.029044	-0.00328	-0.01924	0.11457		0.326219	-0.02173	0.339769	0.388762	0.057137	0.208448	-0.0192464	0.007802	-0.01153	0.0874487	0.032127
				30.5333	0.058989	0.016803	0.079104	0.022358	-0.0204	-0.01898	-0.03736	0.045652	-0.03068	-0.03068	0.100181		0.31743	-0.03889	0.325617	0.384474	0.070711	0.202222	-0.0225528	-0.02319	0.038978	0.11101	0.040622
				30.6667	0.096219	0.002521	0.052039	-0.00571	0.044533	-0.02567	0.019967	0.08199	-0.00764	-0.02937	0.106783		0.328585	-0.03125	0.320536	0.369729	0.049459	0.193367	-0.0315084	-0.01231	0.000911	0.0926237	0.034723
				30.8	0.057581	0.045366	0.115644	0.018825	0.025285	-0.01459	-0.00816	0.047436	-0.01351	-0.0304	0.125066		0.322222	-0.03248	0.307515	0.362866	0.08497	0.205942	-0.0138789	-0.02055	0.00146	0.0741764	0.038066
				30.9333	0.073747	0.007988	0.070855	0.03365	0.003234	-0.03016	-0.04436	0.06449	-0.00345	-0.02586	0.122696		0.316416	-0.03473	0.30554	0.35774	0.05844	0.194824	-0.0331245	0.000232	0.00403	0.0960331	0.049236
				31.0667	0.07321	0.007099	0.100374	0.079135	0.004818	-0.02668	0.014584	0.086672	-0.02072	-0.02647	0.131668		0.300808	-0.03848	0.278069	0.361309	0.046237	0.187467	-0.0235759	-0.00434	0.005599	0.097677	0.041488
				31.2	0.088236	-0.02625	0.069423	0.037751	-0.03928	-0.01305	-0.0305	0.080318	-0.01538	-0.02227	0.117787		0.313175	-0.04992	0.288114	0.377347	0.061765	0.184206	-0.0155692	-0.00658	0.001743	0.0824564	0.024458
				31.3333	0.085083	0.004639	0.095806	0.047592	0.060492	-0.00147	-0.01502	0.070621	-0.03344	-0.03499	0.158415		0.317589	-0.04442	0.284202	0.354757	0.047917	0.185806	-0.00271418	-0.00732	-0.00396	0.0993816	0.027644
				31.4667	0.072405	0.023978	0.106986	0.017248	-0.00225	-0.01354	-0.02983	0.056465	-0.0241	-0.03046	0.110507		0.314706	-0.02324	0.299172	0.377491	0.073316	0.183391	-0.0194984	-0.00184	-0.00882	0.0778598	0.025913
				31.6	0.062477	0.033818	0.022384	0.005073	0.056106	-0.00941	-0.01233	0.085446	-0.01742	-0.02707	0.116094		0.316118	-0.03179	0.273689	0.348996	0.067626	0.199237	-0.0135528	-0.00762	0.014237	0.0859266	0.044988
				31.7333	0.02981	0.031085	0.073718	0.06166	0.036127	-0.02886	-0.05768	0.100382	-0.04243	-0.03356	0.120664		0.294882	-0.02711	0.286333	0.358267	0.041953	0.190962	-0.0323535	-0.00648	-0.00614	0.0862311	0.044673
				31.8667	0.055032	0.000744	0.063288	0.026648	0.018584	-0.02088	-0.06011	0.096926	-0.0354	-0.03121	0.101704		0.316138	-0.04985	0.274443	0.334359	0.051276	0.183615	-0.0310487	-0.01443	-0.02421	0.0848612	0.014744
				32	0.05416	-0.00445	0.069969	-0.01228	0.087537	-0.01445	-0.01812	0.092691	-0.03095	-0.0457	0.10272		0.323216	-0.04165	0.264918	0.354661	0.026734	0.179876	-0.0185791	-0.00589	0.002499	0.0880272	0.029807
				32.1333	0.099103	-0.03178	0.099078	0.003811	0.065365	-0.02543	-0.03359	0.072293	-0.01502	-0.03773	0.070725		0.306494	-0.03797	0.266178	0.348289	0.039519	0.180874	-0.0296253	-0.03205	-0.01498	0.0773728	0.023671
				32.2667	0.034639	0.031153	0.051426	0.015293	0.069629	-0.02034	-0.05607	0.090796	-0.0192	-0.03425	0.145888		0.317231	-0.04104	0.257277	0.341713	0.056486	0.185684	-0.0246582	-0.01262	-0.01398	0.0854092	0.013957
				32.4	0.080119	0.006484	0.116326	0.011697	-0.00639	-0.0033	-0.00439	0.070844	-0.00105	-0.03453	0.111354		0.291462	-0.04982	0.278173	0.330825	0.053195	0.17421	-0.00468617	0.00116	0.007697	0.0830348	0.044162
				32.5333	0.0716	-0.02064	0.057289	-0.0054	0.029792	-0.02453	-0.05607	0.078312	-0.03228	-0.0312	0.129806		0.30039	-0.04154	0.259759	0.336491	0.078355	0.17048	-0.0279795	-0.01555	-0.00242	0.090645	0.018323
				32.6667	0.061471	-0.03431	0.054016	0.001288	0.015539	-0.01212	-0.03938	0.086337	-0.04349	-0.04439	0.108814		0.292755	-0.04489	0.250077	0.339869	0.060462	0.172254	-0.0160882	-0.00672	0.009795	0.0635829	0.02257
				32.8	0.055099	-0.00418	0.071128	0.031001	0.01164	-0.01882	-0.00453	0.079315	-0.02045	-0.02502	0.09087		0.297706	-0.05595	0.245386	0.340575	0.058166	0.171326	-0.0204029	-0.01839	-0.01158	0.0845264	0.020053
				32.9333	0.056641	0.007578	0.065197	0.020087	0.013102	-0.02903	-0.03413	0.032611	-0.02614	-0.04044	0.113554		0.284145	-0.05369	0.253625	0.322034	0.044832	0.170144	-0.028543	-0.0142	-0.02192	0.0652267	0.018519
				33.0667	0.045506	-0.02809	0.072082	0.016933	0.030036	-0.01935	-0.06764	0.03328	-0.03638	-0.0517	0.123373		0.296592	-0.05363	0.252533	0.333077	0.042981	0.172029	-0.0222859	-0.03441	-0.00918	0.0774336	0.028509
				33.2	0.056306	0.021381	0.105555	0.002234	0.012737	-0.01111	0.002337	0.075414	-0.01111	-0.04578	0.111015		0.283151	-0.05398	0.243242	0.343726	0.060496	0.159761	-0.0125445	-0.00417	-0.00381	0.0716802	0.02261
				33.3333	0.042488	0.004161	0.054698	0.017437	-0.00237	-0.02323	-0.06347	0.117882	-0.04198	-0.03879	0.082237		0.279433	-0.04545	0.23486	0.329975	0.052338	0.15975	-0.0260817	-0.01398	-0.00455	0.0529589	0.011283
				33.4667	0.062477	-0.02071	0.032065	0.005514	-0.06158	-0.02401	-0.04974	0.087117	-0.0273	-0.03317	0.118125		0.296791	-0.06347	0.232664	0.345822	0.044146	0.172019	-0.0252514	-0.01289	0.011477	0.0745722	0.010181
				33.6	0.066972	0.031905	0.037655	0.031442	0.01298	-0.02265	-0.01731	0.050557	-0.03228	-0.05499	0.094594		0.293033	-0.04787	0.236836	0.323016	0.073453	0.163164	-0.0317604	-0.02462	-0.01542	0.0648918	0.025835
				33.7333	0.061807	-0.03212	0.037178	0.013274	-0.07778	-0.02333	-0.03427	0.076751	-0.02979	-0.04501	0.072757		0.286273	-0.07126	0.22935	0.31559	0.046957	0.157937	-0.02451	-0.0165	-0.00892	0.0588037	0.008333
				33.8667	0.076162	0.027736	0.049449	0.02198	0.008594	-0.02363	-0.01112	0.075191	-0.01787	-0.03559	0.102212		0.301066	-0.05074	0.238473	0.326813	0.05275	0.166557	-0.0301443	-0.02062	-0.01485	0.0613302	0.025284
				34	0.048458	0.008124	0.085921	0.020592	-0.12675	-0.01434	0.000319	0.082882	-0.00461	-0.06481	0.091209		0.280706	-0.04644	0.227583	0.310056	0.072939	0.150956	-0.0146203	-0.02167	-0.02347	0.0740546	0.032796
				34.1333	0.044232	0.01407	0.042632	-0.01303	-0.04562	-0.0316	-0.05351	0.039968	-0.05097	-0.04077	0.131498		0.275496	-0.0539	0.215459	0.318417	0.04658	0.151283	-0.0353634	-0.00343	0.006412	0.0707974	0.013288
				34.2667	0.061874	0.023431	0.024907	0.046583	-0.0578	-0.02046	0.002607	0.0432	-0.00443	-0.05711	0.072249		0.295161	-0.05359	0.210157	0.314236	0.032218	0.150498	-0.0264227	-0.02808	-0.00931	0.0626087	0.012384
				34.4	0.055032	0.012293	0.103169	0.026522	-0.04245	-0.02001	0.005029	0.09793	-0.03593	-0.03617	0.086638		0.263347	-0.05938	0.204946	0.308176	0.055698	0.141521	-0.0250882	-0.01334	-0.00379	0.0628523	0.0173
				34.5333	0.074887	0.037576	0.064719	0.019708	-0.10056	-0.02904	-0.04369	0.065047	-0.00399	-0.06494	0.08376		0.270386	-0.06666	0.212288	0.309817	0.054635	0.143304	-0.0362531	-0.01234	-0.02381	0.051376	0.029532
				34.6667	0.070057	0.022885	0.064924	-0.01152	-0.09886	-0.04346	-0.03117	0.108965	-0.01217	-0.06351	0.090701		0.269472	-0.07854	0.196681	0.31777	0.055458	0.149336	-0.049894	-0.02208	-0.01629	0.0620608	0.010299
				34.8	0.031688	-0.01108	0.050335	0.004568	-0.08545	-0.02089	-0.02606	0.061815	-0.06173	-0.07179	0.112877		0.267185	-0.06359	0.197279	0.291598	0.025465	0.144557	-0.026141	-0.04622	-0.01627	0.0595951	0.006878
				34.9333	0.049531	0.026985	0.017885	0.00583	-0.06036	-0.02092	-0.03319	0.054904	-0.02267	-0.0632	0.107629		0.263347	-0.07384	0.192328	0.304079	0.050008	0.132421	-0.0186384	-0.02669	-0.01376	0.062213	0.017103
				35.0667	0.049665	-0.03759	0.029679	0.040779	-0.11555	-0.02646	-0.03884	0.061481	-0.03486	-0.05366	0.090024		0.270923	-0.06815	0.189651	0.311038	0.031224	0.124136	-0.03394	-0.02584	-0.01498	0.0590776	0.020368
				35.2	0.059325	0.025345	0.045495	0.019078	-0.09959	-0.02371	-0.10142	0.093248	-0.0176	-0.06171	0.106275		0.265555	-0.05704	0.193029	0.319039	0.036125	0.129833	-0.0225825	-0.01581	-0.02502	0.0778598	0.016671
				35.3333	0.043628	-0.01162	0.033633	0.02955	-0.09167	-0.03821	-0.02673	0.034395	0.008736	-0.05608	0.108307		0.278558	-0.07766	0.193692	0.302822	0.035097	0.12162	-0.0452976	-0.02905	-0.01272	0.0609954	0.01317
				35.4667	0.04497	0.008056	0.010999	0.006334	-0.09752	-0.02553	-0.03575	0.078423	0.002685	-0.04901	0.142333		0.253366	-0.08325	0.189066	0.297096	0.048637	0.116677	-0.0288691	-0.02079	-0.00111	0.0588037	0.013052
				35.6	0.031151	-0.03971	0.018294	0.050179	-0.09106	-0.02709	-0.07303	0.053566	-0.03887	-0.07107	0.076989		0.251457	-0.07801	0.177332	0.298857	0.040684	0.118685	-0.0316418	-0.02193	-0.0002	0.0580731	0.005816
				35.7333	0.082065	0.025276	0.067992	0.01687	-0.10422	-0.01621	-0.05338	0.055907	-0.02045	-0.05113	0.097811		0.263467	-0.07844	0.180814	0.288891	0.050385	0.126276	-0.0193798	-0.02758	-0.01296	0.039778	0.011322
				35.8667	0.037993	-0.03124	0.057152	0.047277	-0.07875	-0.02229	-0.02592	0.07664	-0.02686	-0.03813	0.064631		0.259212	-0.08595	0.178306	0.310224	0.026665	0.110839	-0.0291953	-0.03041	-0.02145	0.0499757	0.019935
				36	0.061002	0.010379	0.026679	0.028982	-0.12371	-0.01849	-0.02714	0.032834	-0.02383	-0.07219	0.120156		0.252551	-0.07998	0.190885	0.306331	0.034172	0.117075	-0.0240652	-0.01617	-0.02563	0.05372	0.020092
				36.1333	0.074149	0.01489	0.029815	0.052071	-0.07327	-0.02689	-0.04302	0.050223	-0.03949	-0.06078	0.082914		0.266211	-0.09155	0.159217	0.287574	0.037531	0.114028	-0.0311229	-0.02053	-0.00601	0.0511629	0.011951
				36.2667	0.04564	-0.01436	0.028724	0.020276	-0.07936	-0.03158	-0.04328	0.115095	-0.06485	-0.06291	0.080036		0.238513	-0.0779	0.188806	0.297587	0.030847	0.119592	-0.0396039	-0.05257	-0.04114	0.062	0.006524
				36.4	0.063685	0.041403	0.023134	0.051125	-0.10848	-0.03178	-0.01166	0.052898	-0.01458	-0.05054	0.07902		0.253704	-0.08867	0.178397	0.28731	0.051824	0.119571	-0.037543	-0.04357	-0.02168	0.0463836	0.00676
				36.5333	0.052952	0.011063	0.060356	0.029108	-0.1231	-0.03159	-0.04611	0.071401	-0.00132	-0.07246	0.102551		0.239905	-0.0796	0.169587	0.282471	0.07551	0.113243	-0.0369054	-0.01508	-0.01625	0.0601126	-0.00461
				36.6667	0.015656	0.03006	0.030088	0.016365	-0.04659	-0.01251	-0.04355	0.066831	-0.03362	-0.06251	0.072588		0.23915	-0.07788	0.163453	0.28295	0.025945	0.108668	-0.0175561	-0.02174	-0.0157	0.0592603	0.009591
				36.8	0.043091	0.015436	0.031451	0.008795	-0.09082	-0.03394	-0.04948	0.067611	0.006244	-0.0687	0.083083		0.240303	-0.09583	0.168885	0.279237	0.043049	0.111878	-0.041235	-0.04255	-0.01548	0.0520762	0.003889
				36.9333	0.026456	-0.02201	0.073855	0.018384	-0.04745	-0.04498	-0.06859	0.074745	-0.04216	-0.06288	0.087654		0.265395	-0.0813	0.149938	0.288005	0.046511	0.105061	-0.0532597	-0.03776	-0.02568	0.0409651	0.005776
				37.0667	0.057916	0.018033	0.013726	0.029613	-0.06767	-0.03154	-0.08366	0.043646	-0.02846	-0.06276	0.088331		0.25784	-0.08002	0.144831	0.275788	0.021729	0.112642	-0.0358675	-0.0421	-0.01875	0.0448311	0.014075
				37.2	0.015857	0.007714	0.008613	0.013652	-0.10007	-0.04376	-0.02444	0.089235	-0.01529	-0.07103	0.075127		0.243842	-0.09242	0.138698	0.27259	0.060599	0.098448	-0.0510356	-0.02696	-0.01224	0.0364598	0.006956
				37.3333	-0.01051	0.001428	0.009227	-0.01228	-0.11542	-0.03208	-0.07087	0.060254	-0.02668	-0.07075	0.053289		0.243603	-0.09413	0.148678	0.265439	0.043666	0.109911	-0.0433107	-0.02715	-0.02319	0.0451051	0.00731
				37.4667	0.015857	0.016598	0.030156	-0.01291	-0.10568	-0.03987	-0.09308	-0.02725	-0.04287	-0.06165	0.078851		0.265654	-0.09092	0.143805	0.270014	0.038388	0.105468	-0.0450455	-0.03429	-0.01653	0.0350291	-0.00677
				37.6	0.045104	-0.0283	0.032201	0.038319	-0.09691	-0.03897	-0.06226	0.104506	-0.05542	-0.06254	0.066324		0.230779	-0.09212	0.150237	0.285034	0.042947	0.104643	-0.0395595	-0.02362	-0.02443	0.0367034	0.006484
				37.7333	0.040408	-0.02194	0.061379	0.01504	-0.12334	-0.03456	-0.05015	0.012993	-0.06351	-0.0672	0.091547		0.244518	-0.09363	0.138243	0.261055	0.024574	0.095554	-0.0401822	-0.03669	-0.03534	0.0395953	0.004046
				37.8667	-0.01071	-0.01962	0.03186	0.007155	-0.07205	-0.0394	-0.07949	0.060923	-0.03344	-0.06717	0.052443		0.258695	-0.09574	0.146404	0.267116	0.025979	0.105183	-0.04509	-0.0221	-0.01289	0.0348464	0.004282
				38	0.024041	0.003136	-0.0239	0.010561	-0.13516	-0.03964	-0.09362	-0.00272	-0.04874	-0.05543	0.082067		0.231554	-0.09764	0.140803	0.263714	0.026665	0.098366	-0.0413833	-0.04224	-0.0226	0.0458661	-0.00138
				38.1333	0.00546	-0.00534	0.032951	-0.01493	-0.10568	-0.04555	-0.02175	0.069172	-0.06387	-0.07962	0.049734		0.239567	-0.09092	0.127964	0.258504	0.020152	0.08839	-0.0508281	-0.02105	-0.0299	0.0443136	-0.00457
				38.2667	0.023034	-0.03376	-0.01627	0.018005	-0.11189	-0.02151	-0.03602	0.046544	-0.05435	-0.06476	0.097134		0.225848	-0.08686	0.118971	0.266026	0.036125	0.104959	-0.0256368	-0.03436	-0.01563	0.0235528	0.002198
				38.4	0.062075	-0.00411	0.013726	0.015671	-0.1002	-0.02944	-0.02148	0.06527	-0.04207	-0.06465	0.094764		0.223939	-0.10906	0.129731	0.257234	0.034103	0.100251	-0.0408791	-0.03479	-0.02118	0.0324416	-0.00469
				38.5333	0.03739	-0.03021	-0.01225	-0.01461	-0.08716	-0.04339	-0.05028	0.058248	-0.0346	-0.06699	0.075635		0.229566	-0.10034	0.129133	0.255318	0.033966	0.079596	-0.0530225	-0.05157	-0.03925	0.0483623	0.002473
				38.6667	-0.00608	0.011883	0.042768	-0.00325	-0.13589	-0.03738	-0.08675	0.048216	-0.03967	-0.07751	0.060399		0.212943	-0.10152	0.115917	0.266074	0.033966	0.090866	-0.0400933	-0.04481	-0.01876	0.042822	-0.00799
				38.8	0.020888	-0.01292	0.054494	0.007155	-0.14369	-0.03246	-0.02391	0.079538	-0.04634	-0.07216	0.080713		0.233662	-0.09852	0.117321	0.254467	0.019535	0.089572	-0.0413239	-0.024	-0.02657	0.0361554	-0.00233
				38.9333	0.027864	-0.02809	0.050403	-0.00407	-0.12042	-0.04618	-0.07733	0.066385	-0.07766	-0.07051	0.046348		0.245969	-0.10079	0.116866	0.266828	0.047951	0.091559	-0.0509912	-0.03324	-0.01553	0.0250748	0.003849
				39.0667	0.010021	0.021245	0.006432	-0.0172	-0.09118	-0.03557	-0.03198	0.086449	-0.02258	-0.06547	0.039746		0.210856	-0.09302	0.116814	0.260827	0.03352	0.083163	-0.037973	-0.03419	-0.01428	0.0409651	-0.00162
				39.2	0.042152	-0.02775	0.021907	-0.01657	-0.08302	-0.03178	-0.01812	0.047659	-0.02783	-0.06857	0.103228		0.208092	-0.1067	0.119283	0.241531	0.052133	0.084538	-0.0382102	-0.04824	-0.01629	0.0175254	-0.0142
				39.3333	0.059861	-0.00049	0.002205	-0.01095	-0.11384	-0.03329	-0.05136	0.068949	-0.02401	-0.0725	0.078343		0.205507	-0.11411	0.121011	0.242705	0.025157	0.074695	-0.0390405	-0.0365	-0.03366	0.0259577	0.002237
				39.4667	-0.00085	-0.00438	0.018294	-0.02786	-0.06097	-0.05435	-0.00951	0.035955	-0.06004	-0.0945	0.078682		0.220718	-0.10669	0.0981272	0.247604	0.027385	0.093516	-0.0616667	-0.02686	-0.00018	0.0302194	0.003456
				39.6	0.031822	-0.02167	0.069764	0.014662	-0.09934	-0.03822	-0.01556	0.020907	-0.0459	-0.0929	0.089516		0.220002	-0.10963	0.0918767	0.244669	0.028482	0.085241	-0.050146	-0.0136	-0.01946	0.0245878	-0.00048
				39.7333	0.016729	-0.00623	0.027293	-0.01657	-0.05646	-0.02938	-0.01798	0.054793	-0.04269	-0.08434	0.067678		0.201471	-0.11613	0.093501	0.24219	0.033246	0.081675	-0.0367869	-0.05393	-0.03763	0.0209044	-0.01047
				39.8667	-0.00474	-0.0557	0.011068	-0.03379	-0.06401	-0.03868	-0.07572	0.076974	-0.01155	-0.08418	0.085961		0.236028	-0.10959	0.103845	0.238321	0.048842	0.079403	-0.0406567	-0.03836	-0.03865	0.0228222	-0.01357
				40	0.027462	-0.00541	0.024361	-0.00471	-0.0818	-0.0389	-0.06401	0.040971	-0.06787	-0.08366	0.070048		0.204393	-0.09678	0.0795834	0.2474	0.043735	0.069681	-0.042777	-0.04614	-0.02574	0.0280885	-0.01585
				40.1333	0.040006	6.11e-05	0.008886	-0.0283	-0.07778	-0.04161	-0.03104	0.073184	-0.06084	-0.09408	0.051765		0.201451	-0.11106	0.0936959	0.232536	0.057994	0.068774	-0.0504278	-0.04265	-0.03277	0.0210566	-0.00673
				40.2667	0.017869	-0.01545	0.012499	-0.04142	-0.07668	-0.03402	-0.04288	0.094363	-0.04269	-0.0793	0.043471		0.217596	-0.10311	0.0875883	0.243328	0.035063	0.080259	-0.0403453	-0.04893	-0.03243	0.0107675	-0.01357
				40.4	-0.0042	0.000676	-0.01375	8.9e-05	-0.02405	-0.02744	-0.08043	0.038742	-0.0184	-0.09183	0.014184		0.20495	-0.12311	0.0913959	0.228392	0.020187	0.057525	-0.0354227	-0.03781	-0.01984	0.00851485	-0.00905
				40.5333	0.046445	-0.01005	-0.00945	-0.01038	-0.05171	-0.05356	-0.07989	0.039633	-0.06102	-0.09289	0.107121		0.221911	-0.09861	0.0769714	0.225206	0.028173	0.070232	-0.0569517	-0.04995	-0.03681	0.00446622	-0.01578
				40.6667	-0.00272	0.000881	-0.01831	0.006461	-0.11652	-0.03899	-0.08272	0.042977	-0.07419	-0.08202	0.029589		0.209185	-0.11599	0.0815847	0.228068	0.036228	0.07122	-0.0487374	-0.03905	-0.03043	0.0179516	0.000467
				40.8	-0.00024	-0.01101	0.008613	-0.0177	-0.12505	-0.04054	-0.04396	0.077197	-0.02223	-0.08972	0.056167		0.192185	-0.11202	0.0839887	0.241603	0.036365	0.057606	-0.0531856	-0.04141	-0.0371	0.0117417	-0.01833
				40.9333	0.030615	-0.03397	0.029338	-0.02016	-0.04635	-0.04068	-0.08958	0.058025	-0.04785	-0.07745	0.049565		0.204274	-0.12613	0.0749312	0.24116	0.037085	0.071556	-0.0424211	-0.03719	-0.03895	0.015425	-0.02588
				41.0667	0.030682	0.000813	0.022861	-0.01057	-0.05695	-0.03237	-0.04638	0.060366	-0.0208	-0.08985	0.053289		0.199999	-0.10347	0.0588564	0.234464	0.030744	0.075653	-0.0374985	-0.04912	-0.03458	0.00860618	-0.02565
				41.2	0.028871	-0.03855	0.028997	-0.05593	-0.06158	-0.03741	-0.08608	0.048216	-0.04385	-0.0826	0.025188		0.209901	-0.11305	0.0813767	0.225397	0.040067	0.075235	-0.0487226	-0.04112	-0.05734	0.0138116	-0.02101
				41.3333	0.0445	-0.02051	0.033837	-0.0295	-0.07693	-0.04021	-0.03588	0.08043	-0.05809	-0.07921	0.075465		0.191569	-0.11341	0.0575829	0.219432	0.040581	0.057759	-0.0471806	-0.0435	-0.03729	0.0216959	-0.01696
				41.4667	0.027596	-0.04955	-0.01845	-0.03991	-0.09191	-0.03895	-0.05997	0.040302	-0.03166	-0.08443	0.052781		0.202783	-0.1109	0.0665365	0.209359	0.034789	0.056394	-0.0457276	-0.05538	-0.02375	0.00452704	-0.02368
				41.6	0.046982	-0.03117	0.016112	-0.02868	-0.07096	-0.04531	-0.06616	0.082102	-0.05515	-0.10097	0.037207		0.22028	-0.12549	0.0664325	0.22608	0.038148	0.066044	-0.0547276	-0.06002	-0.05938	0.00379646	-0.01727
				41.7333	0.035109	-0.00848	-0.01429	-0.01108	-0.09557	-0.04537	-0.06374	0.07363	-0.05471	-0.10244	0.052273		0.186657	-0.13513	0.0553608	0.217037	0.026836	0.056648	-0.0517473	-0.04062	-0.03148	-0.00232219	-0.01825
				41.8667	-0.00219	-0.03445	0.027497	-0.06483	-0.08777	-0.03106	-0.05943	0.009538	-0.02686	-0.08649	0.050581		0.206958	-0.11733	0.0619363	0.219612	0.054875	0.047457	-0.0394409	-0.04381	-0.05407	0.00297456	-0.02903
				42	-0.02533	-0.03294	-0.02547	-0.03518	-0.07534	-0.05294	-0.08985	0.047993	-0.06627	-0.08201	0.078005		0.172003	-0.13884	0.0493701	0.219061	0.037085	0.043891	-0.0569517	-0.04412	-0.0412	0.0204478	-0.01397
				42.1333	0.026187	-0.04852	0.006909	-0.04281	-0.06133	-0.04342	-0.05809	0.016337	-0.05293	-0.08587	0.033821		0.184311	-0.13318	0.0584925	0.220067	0.024471	0.048924	-0.0549352	-0.04407	-0.01493	0.00604913	-0.03454
				42.2667	0.031688	-0.00274	0.017544	-0.02716	-0.09252	-0.03404	-0.11098	0.069395	-0.05124	-0.08932	0.018416		0.172242	-0.13776	0.0389481	0.222139	0.056966	0.04761	-0.0410422	-0.03715	-0.03366	0.00808865	-0.00748
				42.4	0.019815	-0.02235	0.030292	-0.02168	-0.08143	-0.04618	-0.06885	0.033168	-0.058	-0.08225	0.045333		0.209503	-0.12538	0.0475638	0.196207	0.031258	0.051502	-0.0541197	-0.04448	-0.02298	-0.00335715	-0.04036
				42.5333	0.01693	-0.02645	-0.00768	-0.0623	-0.08692	-0.0378	-0.02579	0.030828	-0.05408	-0.09253	0.056844		0.195843	-0.14332	0.0530217	0.193848	0.020701	0.040528	-0.0446452	-0.04107	-0.03124	0.00425307	-5e-06
				42.6667	0.003581	-0.03862	0.035133	-0.05246	-0.11567	-0.04942	-0.10008	0.038519	-0.0507	-0.08524	0.068694		0.190256	-0.11701	0.0481096	0.214354	-0.00127	0.044899	-0.0596503	-0.05298	-0.02812	0.00446622	-0.01837
				42.8	0.003917	-0.05549	0.01509	-0.04167	-0.08874	-0.04225	-0.05715	0.057133	-0.04074	-0.09495	0.053797		0.203578	-0.12027	0.0438992	0.212904	0.019604	0.045979	-0.0523553	-0.06464	-0.03789	-0.00146986	-0.01648
				42.9333	-0.00668	-0.00732	-0.00734	-0.05574	-0.04708	-0.0475	-0.06038	0.047102	-0.03922	-0.10027	0.011645		0.185126	-0.13573	0.0550359	0.202172	0.046031	0.047488	-0.0526667	-0.07252	-0.04158	-0.00892786	-0.01829
				43.0667	0.010356	-0.01258	0.003023	-0.07208	-0.10617	-0.03142	-0.05271	0.025032	-0.03104	-0.07722	0.064631		0.172242	-0.13382	0.0449388	0.199717	0.026802	0.034872	-0.0423321	-0.04562	-0.03789	-0.00335715	-0.02777
				43.2	0.000898	-0.04012	-0.01647	-0.04868	-0.08204	-0.04188	-0.08083	0.017117	-0.03246	-0.09687	0.047533		0.195406	-0.1327	0.0467711	0.199897	0.007538	0.041975	-0.051006	-0.07333	-0.0344	-0.0174818	-0.0251
				43.3333	0.015857	-0.05098	0.016249	-0.04249	-0.08083	-0.03324	-0.04988	0.043981	-0.00185	-0.0868	0.024172		0.183914	-0.12823	0.0197675	0.194878	0.053812	0.047732	-0.0358379	-0.05807	-0.03734	-0.00688834	-0.045
				43.4667	-0.00427	-0.0067	0.005273	-0.06792	-0.11067	-0.03878	-0.05634	0.070955	-0.0426	-0.10284	0.049226		0.187453	-0.13158	0.0246016	0.196543	0.034617	0.040538	-0.0452828	-0.04203	-0.05798	-0.0115458	-0.02722
				43.6	0.006935	-0.02338	-0.01095	-0.01593	-0.03746	-0.04459	-0.05567	0.030047	-0.01164	-0.09606	0.016385		0.169936	-0.14047	0.0325546	0.188326	0.051893	0.037033	-0.0582861	-0.05552	-0.04063	0.0027615	-0.03096
				43.7333	-0.02593	-0.0173	-0.01791	-0.03063	-0.10056	-0.0365	-0.07249	0.084219	-0.05141	-0.11162	0.066663		0.172361	-0.14824	0.041703	0.199837	0.023477	0.03689	-0.0429994	-0.07707	-0.04679	-0.0234483	-0.02494
				43.8667	-0.02144	-0.01661	-0.00441	-0.06129	-0.11335	-0.03572	-0.10909	0.077754	-0.00345	-0.10269	0.035345		0.167768	-0.13178	0.0175584	0.189548	-0.01053	0.035861	-0.0385957	-0.0496	-0.03589	-0.00968895	-0.01621
				44	0.003917	-0.01962	-0.02234	-0.0758	-0.09167	-0.04268	-0.085	0.067388	-0.06262	-0.08055	0.023495		0.157051	-0.14044	0.0197805	0.200112	0.042021	0.02348	-0.0524887	-0.07997	-0.03315	-0.0102369	-0.03033
				44.1333	0.007405	-0.03862	-0.02861	-0.06893	-0.09605	-0.03695	-0.04732	0.04777	-0.07864	-0.10061	0.031621		0.159875	-0.13627	0.0137509	0.188973	0.025225	0.034771	-0.0444821	-0.0606	-0.03602	-0.0146204	-0.03218
				44.2667	-0.00179	-0.04982	0.007659	-0.02281	-0.06377	-0.03715	-0.04463	0.036178	-0.01991	-0.09121	0.029758		0.169955	-0.13918	0.0175194	0.197381	0.011686	0.035158	-0.0499385	-0.04962	-0.05485	-0.00503147	0.00027
				44.4	0.018004	-0.02625	0.025248	-0.05322	-0.09203	-0.05401	-0.03615	0.04699	-0.05115	-0.10847	0.005212		0.167669	-0.13453	0.03414	0.176193	0.016416	0.035239	-0.0667969	-0.06033	-0.03381	-0.00414865	-0.0177
				44.5333	-0.0048	-0.03158	0.024975	-0.05252	-0.09581	-0.05399	-0.05742	0.038519	-0.05693	-0.07564	0.071233		0.163613	-0.15592	0.0202483	0.17733	0.059194	0.023419	-0.0647507	-0.04386	-0.04908	-0.0162033	-0.03285
				44.6667	-0.04076	-0.04627	-0.02922	-0.06527	-0.08229	-0.04306	-0.03131	0.04621	-0.083	-0.10011	0.011645		0.180195	-0.14918	0.0204303	0.169389	0.050727	0.032997	-0.0498791	-0.03888	-0.05469	-0.0192779	-0.03733
				44.8	0.011698	-0.00158	-0.01572	-0.04672	-0.1164	-0.04278	-0.04234	0.049665	-0.01573	-0.10555	0.041608		0.183456	-0.14088	0.0319309	0.190147	0.028036	0.029044	-0.0572334	-0.05529	-0.04727	-0.00573155	-0.02754
				44.9333	-0.00098	-0.06752	-0.00979	-0.01802	-0.08594	-0.05221	-0.08258	0.057022	-0.02196	-0.11468	-0.00968		0.165223	-0.14843	0.00842291	0.177223	0.032595	0.026731	-0.0628825	-0.06157	-0.05195	-0.0189126	-0.0389
				45.0667	-0.0254	-0.04319	0.018158	-0.04653	-0.06255	-0.05312	-0.05351	0.035844	-0.00105	-0.1128	-0.02864		0.153472	-0.15261	0.0223666	0.165041	0.017273	0.018772	-0.0584492	-0.05376	-0.03224	-0.0222307	-0.03005
				45.2	-0.00655	-0.03165	-0.02459	-0.0242	-0.08704	-0.04534	-0.07155	0.016337	-0.01422	-0.1113	0.038392		0.159119	-0.15418	0.00122375	0.170383	0.040444	0.010447	-0.0571444	-0.06145	-0.03961	-0.0252444	-0.04881
				45.3333	-0.0048	-0.03151	0.024225	-0.02552	-0.08996	-0.05128	-0.05392	0.031051	-0.05115	-0.09613	0.031451		0.16912	-0.14152	0.0205862	0.157256	0.026528	0.016276	-0.0650324	-0.06957	-0.03506	-0.0211653	-0.03084
				45.4667	-0.03251	-0.00759	0.028656	-0.00426	-0.09605	-0.05246	-0.05607	0.070621	-0.05293	-0.11397	-0.02255		0.159258	-0.14532	-0.00731397	0.162514	0.026082	0.012607	-0.061726	-0.08183	-0.03753	-0.00405732	-0.03906
				45.6	-0.02989	-0.03821	0.025452	-0.0611	-0.12115	-0.05674	-0.05567	0.034729	-0.05221	-0.10147	0.036868		0.154446	-0.16415	0.00522616	0.175019	0.009972	0.010243	-0.0709633	-0.06174	-0.04231	-0.0180907	-0.04232
				45.7333	-0.02043	-0.05987	-0.01825	-0.05139	-0.11701	-0.04026	-0.06266	0.013662	-0.07188	-0.11304	0.031113		0.138798	-0.15463	0.00123672	0.171102	0.004488	0.019547	-0.0481444	-0.07162	-0.04349	-0.0198258	-0.03222
				45.8667	-0.02821	-0.05454	-0.00782	-0.05448	-0.07132	-0.04757	-0.0597	0.021799	-0.03531	-0.10845	0.030605		0.16238	-0.15805	-0.0088994	0.166383	0.022312	0.017468	-0.0578858	-0.04541	-0.04519	-0.0250008	-0.03273
				46	-0.02493	-0.0313	0.002205	-0.02287	-0.0941	-0.03319	-0.08029	0.078869	-0.01742	-0.10203	0.019601		0.161843	-0.1621	0.0113858	0.14317	0.041678	0.017448	-0.047151	-0.0639	-0.04581	-0.0183037	-0.03937
				46.1333	-0.0421	-0.06943	0.034042	-0.04628	-0.08521	-0.05528	-0.0706	-0.00618	-0.03833	-0.11973	0.022141		0.130606	-0.15315	-0.0104977	0.166251	0.023683	0.018782	-0.0668414	-0.05848	-0.05993	-0.0242702	-0.03839
				46.2667	-0.00105	-0.05133	0.035814	-0.02533	-0.11116	-0.04813	-0.02579	0.09191	-0.06485	-0.11044	-0.00274		0.162261	-0.14896	-0.0216994	0.144607	0.042227	0.014034	-0.0619039	-0.06636	-0.04594	-0.0212566	-0.02541
				46.4	-0.03486	0.000539	-0.01361	-0.02155	-0.06292	-0.0657	-0.08823	0.044092	-0.03718	-0.10717	0.04838		0.144704	-0.14957	-0.0186326	0.147458	0.02807	-0.00065	-0.081105	-0.07281	-0.04441	-0.00950631	-0.04441
				46.5333	-0.02842	-0.06199	0.025452	-0.0464	-0.0991	-0.06041	-0.08783	0.079092	-0.06111	-0.11106	0.026881		0.179678	-0.16265	-8.87566e-05	0.161208	0.030401	0.004904	-0.0729057	-0.05176	-0.04704	-0.0171775	-0.03505
				46.6667	-0.02332	-0.04634	0.002682	-0.0213	-0.07595	-0.04589	-0.04369	0.040079	-0.04652	-0.12196	-0.02221		0.146195	-0.16992	-0.0251041	0.162502	0.007367	0.003528	-0.0548611	-0.06336	-0.04791	-0.0443918	-0.03281
				46.8	-0.02466	-0.03124	-0.03693	-0.01278	-0.07705	-0.03526	-0.0519	0.020238	-0.06948	-0.12088	0.026542		0.159537	-0.15706	-0.00147923	0.147769	0.037257	-0.00396	-0.0491822	-0.04348	-0.05386	-0.0271926	-0.04763
				46.9333	-0.01446	-0.04634	0.022793	-0.01007	-0.10263	-0.05347	-0.0445	0.032611	-0.03015	-0.09733	0.035176		0.158523	-0.16615	-0.00210298	0.165317	0.022689	-0.00805	-0.0684427	-0.05793	-0.03387	-0.0244225	-0.04559
				47.0667	-0.02801	-0.04538	0.035882	0.007596	-0.10629	-0.07566	-0.09765	0.023025	-0.04038	-0.11507	0.007074		0.144604	-0.13813	-0.0216214	0.15595	0.0001	0.002611	-0.0833143	-0.06933	-0.05968	-0.0407085	-0.04421
				47.2	-0.0366	-0.05959	0.011613	0.010687	-0.098	-0.04537	-0.06805	0.038965	-0.03504	-0.11594	0.000472		0.12494	-0.16181	-0.0287687	0.144092	0.009287	0.003518	-0.0568331	-0.06717	-0.05549	-0.0288668	-0.04386
				47.3333	-0.00776	-0.05392	0.04345	-0.01448	-0.1069	-0.0496	-0.08016	0.043535	-0.02169	-0.12611	0.046348		0.134682	-0.16104	-0.0172811	0.141002	0.025431	0.010121	-0.0647953	-0.07281	-0.04434	-0.0420478	-0.03839
				47.4667	-0.02325	-0.02584	-0.02915	-0.02792	-0.11274	-0.06112	-0.01435	0.052563	-0.06707	-0.11748	0.032636		0.143431	-0.17474	-0.0340187	0.139073	0.029064	0.00523	-0.0771314	-0.07709	-0.04804	-0.0306934	-0.0203
				47.6	-0.03989	-0.04784	-0.00182	0.001666	-0.11628	-0.06018	-0.02848	0.054904	-0.07295	-0.11478	0.037207		0.143809	-0.17773	-0.0359159	0.151075	0.040033	-0.00985	-0.0758118	-0.07505	-0.06931	-0.0400692	-0.03603
				47.7333	-0.02426	-0.0421	-0.02186	0.004316	-0.07778	-0.04888	-0.06401	0.027149	-0.04314	-0.12433	0.016216		0.126152	-0.1646	-0.0488069	0.143014	0.034514	-0.01088	-0.0622598	-0.0725	-0.05014	-0.0204347	-0.03819
				47.8667	-0.01426	-0.06082	-0.01368	-0.00445	-0.1175	-0.0478	-0.08541	0.031497	-0.0628	-0.12374	0.035006		0.134126	-0.15468	-0.0243244	0.138223	0.025911	0.008868	-0.063268	-0.06929	-0.06388	-0.0402214	-0.04472
				48	-0.03056	-0.03745	-0.02363	-0.00458	-0.11274	-0.06332	-0.07814	0.085557	-0.05773	-0.13285	-0.00528		0.142198	-0.15596	-0.0480792	0.139073	0.023032	-0.00771	-0.076731	-0.0669	-0.06524	-0.0397953	-0.04759
				48.1333	-0.03083	-0.02365	-0.01293	0.031758	-0.12809	-0.05964	-0.0671	0.044203	-0.05471	-0.11955	0.030774		0.126292	-0.17341	-0.0413738	0.140607	0.013091	-0.01484	-0.0736767	-0.07776	-0.06311	-0.037847	-0.03328
				48.2667	-0.00655	-0.05652	0.003773	-0.02937	-0.14905	-0.04539	-0.03817	0.052452	-0.0741	-0.12034	0.014354		0.113029	-0.15316	-0.0577865	0.135696	0.026871	-0.00309	-0.0602878	-0.07288	-0.04109	-0.0286842	-0.04311
				48.4	-0.03841	-0.06178	0.032542	-0.03253	-0.12005	-0.05763	-0.11865	0.070175	-0.0507	-0.13742	0.001996		0.133947	-0.15222	-0.0334859	0.132318	0.020975	-0.00788	-0.0767904	-0.066	-0.05314	-0.0378774	-0.03477
				48.5333	-0.04901	-0.00609	-0.01429	-0.00609	-0.11591	-0.06222	-0.09967	0.052898	-0.03646	-0.10868	-0.01561		0.134106	-0.16261	-0.0421535	0.143876	0.019193	-0.00945	-0.080082	-0.07564	-0.05681	-0.0303281	-0.05007
				48.6667	-0.05364	-0.04367	-0.0102	-0.01448	-0.13565	-0.06528	-0.04409	0.055127	-0.08585	-0.12317	0.018078		0.141482	-0.16701	-0.0515619	0.136402	0.003665	-0.01362	-0.0792517	-0.08933	-0.05602	-0.045092	-0.03143
				48.8	-0.03626	-0.04641	-0.06713	-0.04306	-0.12736	-0.05351	-0.04113	0.041194	-0.04287	-0.1224	0.022649		0.142636	-0.16998	-0.0399314	0.147266	0.027899	-0.02329	-0.0726091	-0.07038	-0.04778	-0.0355335	-0.04905
				48.9333	-0.02506	-0.02761	-0.00816	-0.02048	-0.13772	-0.05583	-0.03952	0.05457	-0.08736	-0.12942	-0.0085		0.136273	-0.17926	-0.0599176	0.137732	-0.00394	-0.03216	-0.0719715	-0.10726	-0.05744	-0.0491711	-0.04779
				49.0667	-0.0201	-0.06076	-0.00857	-0.01499	-0.11774	-0.04803	-0.08877	0.056576	-0.05221	-0.11888	-0.00968		0.106249	-0.1823	-0.0335768	0.137289	0.0243	-0.02011	-0.0650324	-0.06645	-0.04128	-0.034742	-0.04519
				49.2	-0.05994	-0.06164	-0.01457	-0.04003	-0.12139	-0.05939	-0.09173	0.022691	-0.03913	-0.12987	0.000134		0.129751	-0.1744	-0.0596447	0.143469	0.024746	-0.01504	-0.0778134	-0.07757	-0.05156	-0.0551376	-0.04917
				49.3333	-0.02687	-0.03301	-0.02527	-0.02092	-0.16355	-0.06049	-0.06159	0.089347	-0.03976	-0.12197	0.012491		0.119372	-0.16993	-0.0477024	0.131515	0.028996	-0.02352	-0.0769831	-0.06231	-0.05674	-0.0164164	-0.04999
				49.4667	-0.03237	-0.04757	-0.03202	-0.02287	-0.16415	-0.05683	-0.04934	0.069729	-0.09261	-0.13067	0.001149		0.125039	-0.17382	-0.0587741	0.130342	0.013297	-0.01749	-0.0740177	-0.09119	-0.03683	-0.0472838	-0.04189
				49.6	-0.04861	-0.05741	-0.01954	-0.04697	-0.13967	-0.06073	-0.05715	0.045652	-0.037	-0.12598	0.004874		0.132078	-0.18715	-0.0521857	0.128629	0.008567	-0.01042	-0.0799189	-0.06662	-0.05768	-0.0403432	-0.04885
				49.7333	-0.03311	-0.07517	0.034178	-0.03581	-0.09276	-0.04769	-0.02431	0.026815	-0.05426	-0.13587	0.012491		0.112035	-0.18885	-0.0557852	0.117621	0.020667	-0.03249	-0.0632236	-0.09071	-0.05201	-0.0503278	-0.05865
				49.8667	-0.03284	-0.05338	-0.01641	-0.03776	-0.13455	-0.04609	-0.07989	0.033391	-0.07045	-0.14318	0.009444		0.133967	-0.18126	-0.0547846	0.117861	0.012817	-0.01745	-0.0646321	-0.06107	-0.06122	-0.0526109	-0.06533
				50	-0.02385	-0.03288	-0.04245	-0.05051	-0.11701	-0.05386	-0.06791	0.012436	-0.05168	-0.14112	0.021464		0.128121	-0.17066	-0.0520687	0.137301	0.018233	-0.02265	-0.0715712	-0.07364	-0.06029	-0.0472228	-0.04677
				50.1333	-0.015	-0.07449	-0.02159	-0.04268	-0.15185	-0.05304	-0.05311	0.098264	-0.06476	-0.12076	-0.0151		0.125695	-0.1854	-0.0708724	0.119382	0.048568	-0.02759	-0.0684575	-0.0804	-0.07199	-0.0528545	-0.05043
				50.2667	-0.05055	-0.01969	0.016385	-0.02306	-0.17	-0.07121	-0.03481	0.016895	-0.08015	-0.13281	-0.00207		0.121917	-0.17554	-0.071912	0.125503	0.014325	-0.03502	-0.0847228	-0.07302	-0.06016	-0.0441179	-0.04346
				50.4	-0.05109	-0.01545	-0.03781	-0.03846	-0.14028	-0.07349	-0.05055	0.052006	-0.0564	-0.13214	-0.03745		0.13003	-0.17308	-0.0651806	0.121873	0.029887	-0.02898	-0.0948497	-0.07517	-0.04371	-0.0411955	-0.04358
				50.5333	-0.05847	-0.04805	-0.02322	-0.0594	-0.09873	-0.06731	-0.03077	0.039076	-0.06102	-0.12412	-0.01442		0.111916	-0.17561	-0.0713272	0.129863	0.029853	-0.02056	-0.0836256	-0.09109	-0.08114	-0.061378	-0.05605
				50.6667	-0.04049	-0.01572	-0.01075	-0.05908	-0.1287	-0.05766	-0.04786	0.05836	-0.05444	-0.14225	-0.0041		0.123667	-0.18645	-0.079735	0.123167	0.017136	-0.04205	-0.0760639	-0.09478	-0.04842	-0.0325502	-0.06513
				50.8	-0.04867	-0.05734	-0.01286	-0.03656	-0.15258	-0.06734	-0.03925	0.049554	-0.07455	-0.13481	-0.00664		0.097043	-0.17947	-0.0699238	0.120388	0.020084	-0.03046	-0.0869617	-0.05717	-0.05948	-0.062413	-0.05298
				50.9333	-0.05632	-0.07777	-0.00277	-0.06691	-0.11713	-0.0697	-0.03777	0.046879	-0.07473	-0.14093	-0.01493		0.09591	-0.17856	-0.0638941	0.117214	0.004488	-0.02531	-0.0894972	-0.08114	-0.05694	-0.0629	-0.03627
				51.0667	-0.04525	-0.07101	-0.04354	-0.04508	-0.0952	-0.06479	-0.07989	0.052117	-0.05924	-0.13608	-0.02323		0.108735	-0.17782	-0.0775128	0.109944	0.039896	-0.02689	-0.0824988	-0.07709	-0.06626	-0.0528241	-0.06285
				51.2	-0.03465	-0.05426	-0.0357	-0.05934	-0.11798	-0.05674	-0.05567	0.026815	-0.04011	-0.1451	-0.00478		0.103187	-0.18936	-0.077045	0.099187	0.014531	-0.04837	-0.0736767	-0.08481	-0.05821	-0.057238	-0.04339
				51.3333	-0.02647	-0.05502	0.001933	-0.05763	-0.10958	-0.0629	-0.085	0.074188	-0.06867	-0.13571	0.015369		0.124085	-0.18351	-0.0810734	0.120113	-0.00374	-0.03797	-0.0780655	-0.0905	-0.06354	-0.0567204	-0.04228
				51.4667	-0.02647	-0.07107	-0.02875	-0.04887	-0.16391	-0.07178	-0.07504	0.093025	-0.05969	-0.13303	-0.02983		0.104977	-0.19101	-0.0809825	0.109309	0.037291	-0.05325	-0.0835663	-0.08921	-0.05761	-0.0721542	-0.05341
				51.6	-0.04304	-0.04552	-0.04688	-0.07296	-0.13236	-0.06013	-0.04813	0.043646	-0.05809	-0.14419	0.011306		0.09597	-0.20542	-0.0721979	0.131959	0.035885	-0.04357	-0.082306	-0.10002	-0.07392	-0.0589731	-0.05684
				51.7333	-0.0535	-0.02946	0.005818	-0.05555	-0.10811	-0.05412	-0.07007	0.025143	-0.0862	-0.13319	-0.03829		0.088215	-0.18044	-0.0793321	0.114567	0.002431	-0.04989	-0.0707557	-0.07836	-0.08628	-0.0530675	-0.05735
				51.8667	-0.08295	-0.05556	0.022998	-0.04458	-0.14028	-0.06822	-0.07787	0.001847	-0.01502	-0.14405	-0.02086		0.097023	-0.18587	-0.0881038	0.102733	0.018233	-0.04516	-0.0884742	-0.07781	-0.06715	-0.0681359	-0.04834
				52	-0.06725	-0.05946	-0.05342	-0.06848	-0.17244	-0.05957	-0.04907	0.036289	-0.05871	-0.14311	-0.02018		0.108834	-0.20094	-0.0781496	0.102134	0.020838	-0.04864	-0.0789106	-0.08866	-0.07518	-0.0719715	-0.0634
				52.1333	-0.05377	-0.06984	-0.05213	-0.06609	-0.17049	-0.0584	-0.085	0.043981	-0.10444	-0.14786	-0.01798		0.088096	-0.19239	-0.0986556	0.106314	0.006476	-0.04177	-0.081194	-0.065	-0.06927	-0.0580904	-0.0413
				52.2667	-0.05069	-0.07606	-0.01552	-0.06016	-0.13187	-0.05715	-0.0589	0.07664	-0.07223	-0.13572	-0.02864		0.11629	-0.18411	-0.0961736	0.093738	0.032663	-0.05341	-0.075619	-0.09033	-0.06622	-0.0568423	-0.06513
				52.4	-0.01896	-0.05577	-0.02895	-0.0377	-0.16635	-0.06001	-0.06818	0.053009	-0.02623	-0.14143	-0.01696		0.106806	-0.20548	-0.0960826	0.117729	0.010658	-0.03499	-0.0771758	-0.07669	-0.06832	-0.0582425	-0.05597
				52.5333	-0.06565	-0.07183	-0.03079	-0.07195	-0.17219	-0.06848	-0.05311	0.049331	-0.08051	-0.15303	-0.019		0.10269	-0.19126	-0.0922621	0.109129	0.018096	-0.05724	-0.0825581	-0.07636	-0.0681	-0.0640264	-0.06132
				52.6667	-0.06645	-0.05563	-0.0175	-0.10167	-0.1789	-0.06485	-0.07599	0.034506	-0.05346	-0.14167	-0.01781		0.077736	-0.21095	-0.0995393	0.090048	0.010246	-0.05031	-0.0861314	-0.09307	-0.04695	-0.0727934	-0.04818
				52.8	-0.02701	-0.03588	-0.02131	-0.07233	-0.10531	-0.05639	-0.07451	0.062261	-0.06956	-0.1409	-0.01019		0.091178	-0.17939	-0.0972392	0.096768	0.011446	-0.05031	-0.0818019	-0.09509	-0.05817	-0.0741328	-0.07052
				52.9333	-0.03365	-0.05884	-0.04279	-0.04577	-0.17073	-0.0629	-0.08595	0.031051	-0.07935	-0.13898	-0.03152		0.091217	-0.18798	-0.097837	0.097008	0.01148	-0.05187	-0.0849897	-0.10681	-0.07031	-0.0656702	-0.06179
				53.0667	-0.03667	-0.03862	-0.01552	-0.08003	-0.12212	-0.06597	-0.06172	0.053455	-0.10124	-0.14259	-0.02831		0.098356	-0.20708	-0.0907417	0.097295	0.033143	-0.05603	-0.0893044	-0.10833	-0.04645	-0.0676793	-0.06384
				53.2	-0.04331	-0.03759	-0.01811	-0.1064	-0.17098	-0.06911	-0.0776	0.069729	-0.07339	-0.1464	-0.04185		0.099052	-0.19089	-0.0905988	0.093917	0.011549	-0.07002	-0.0873027	-0.10357	-0.06766	-0.0693535	-0.06647
				53.3333	-0.03083	-0.09089	-0.01702	-0.07896	-0.14588	-0.06298	-0.07182	0.041974	-0.08611	-0.13851	-0.03711		0.099489	-0.20067	-0.102918	0.085233	0.009389	-0.0505	-0.0898975	-0.08	-0.05543	-0.0690492	-0.06403
				53.4667	-0.05558	-0.04155	-0.0327	-0.07492	-0.10799	-0.06715	-0.10277	0.036958	-0.05141	-0.14321	-0.04862		0.083145	-0.20766	-0.105686	0.106865	0.01388	-0.05712	-0.083937	-0.07343	-0.06233	-0.0692622	-0.06364
				53.6	-0.05297	-0.07613	-0.01831	-0.0922	-0.17195	-0.05876	-0.05311	0.038296	-0.08113	-0.14529	-0.02018		0.09587	-0.2065	-0.090131	0.095846	0.022757	-0.06192	-0.0798299	-0.08305	-0.06647	-0.0757157	-0.04051
				53.7333	-0.07343	-0.068	-0.00945	-0.05991	-0.17049	-0.06615	-0.06684	0.077197	-0.01502	-0.14531	-0.03085		0.088732	-0.19871	-0.112326	0.097355	0.009595	-0.06863	-0.0884593	-0.08469	-0.07324	-0.0688665	-0.05251
				53.8667	-0.06061	-0.05871	-0.00938	-0.0987	-0.15843	-0.0628	-0.07114	0.004522	-0.06512	-0.15097	-0.06064		0.082151	-0.20421	-0.103113	0.092636	0.051276	-0.05917	-0.0849601	-0.09562	-0.0767	-0.064483	-0.05412
				54	-0.09704	-0.10005	-0.01722	-0.11006	-0.13102	-0.05883	-0.09066	0.051226	-0.07659	-0.14559	-0.05116		0.069525	-0.21989	-0.0984867	0.07861	0.000409	-0.06342	-0.0777244	-0.10395	-0.07104	-0.0799166	-0.05786
				54.1333	-0.06209	-0.08419	0.019521	-0.09517	-0.17037	-0.06452	-0.08608	0.012882	-0.06351	-0.15281	-0.00681		0.084457	-0.19338	-0.105608	0.086826	0.021866	-0.05928	-0.0864873	-0.08497	-0.06679	-0.07118	-0.06651
				54.2667	-0.05216	-0.07422	0.005478	-0.09845	-0.13321	-0.05786	-0.07478	0.011098	-0.0935	-0.15032	-0.01392		0.075231	-0.20492	-0.10731	0.081963	0.02262	-0.06159	-0.0776503	-0.08997	-0.08866	-0.0831129	-0.05117
				54.4	-0.06296	-0.05392	-0.02275	-0.09132	-0.13102	-0.06885	-0.0706	-0.00852	-0.05239	-0.17041	-0.00681		0.094359	-0.2097	-0.107687	0.084191	0.042707	-0.06606	-0.0924775	-0.08505	-0.0711	-0.0769029	-0.07803
				54.5333	-0.05263	-0.06704	-0.04122	-0.07713	-0.20046	-0.05346	-0.08083	-0.01231	-0.06262	-0.158	-0.01341		0.089408	-0.20405	-0.113951	0.08085	0.00154	-0.0687	-0.0764345	-0.0929	-0.07036	-0.0809517	-0.0577
				54.6667	-0.05384	-0.07955	-0.00638	-0.0806	-0.15404	-0.06596	-0.09173	-0.01298	-0.05284	-0.16468	-0.04134		0.083344	-0.20457	-0.125659	0.075483	-0.00274	-0.07713	-0.0884593	-0.0935	-0.07307	-0.0864615	-0.04881
				54.8	-0.0635	-0.07483	-0.01232	-0.04779	-0.11969	-0.06421	-0.07787	0.028933	-0.06129	-0.13502	-0.03525		0.081256	-0.20708	-0.112625	0.095906	-0.00309	-0.06841	-0.0891413	-0.08443	-0.08533	-0.0795209	-0.0662
				54.9333	-0.0688	-0.07374	-0.01102	-0.09429	-0.14771	-0.08035	-0.13278	0.025254	-0.01769	-0.1538	-0.03948		0.073004	-0.19414	-0.11425	0.097846	0.030161	-0.07745	-0.110567	-0.08578	-0.07133	-0.0839957	-0.06415
				55.0667	-0.07517	-0.08515	-0.07128	-0.0717	-0.13772	-0.07095	-0.06522	0.044761	-0.04394	-0.15506	-0.04185		0.088871	-0.21382	-0.113366	0.089905	0.039005	-0.06337	-0.0837294	-0.08428	-0.07112	-0.0953503	-0.06466
				55.2	-0.04753	-0.06062	0.004182	-0.09681	-0.12298	-0.06581	-0.04638	0.002181	-0.06538	-0.16108	-0.0366		0.093086	-0.21472	-0.123684	0.068836	-0.01001	-0.07166	-0.0869469	-0.08305	-0.07811	-0.0850916	-0.05715
				55.3333	-0.06075	-0.0624	-0.02459	-0.08545	-0.13553	-0.06954	-0.07747	0.028264	-0.0798	-0.16661	-0.04083		0.070738	-0.21297	-0.129818	0.085329	-0.00052	-0.08043	-0.100262	-0.09976	-0.07239	-0.0804646	-0.04637
				55.4667	-0.07859	-0.09643	0.014408	-0.07618	-0.17219	-0.07467	-0.08016	0.016337	-0.10213	-0.15331	-0.05742		0.082568	-0.21639	-0.126517	0.063901	0.022346	-0.08224	-0.0911726	-0.07717	-0.06823	-0.0923062	-0.07178
				55.6	-0.06283	-0.05645	-0.0612	-0.08091	-0.14734	-0.06861	-0.10263	0.041863	-0.07499	-0.16266	-0.03389		0.055885	-0.217	-0.129207	0.078011	0.020427	-0.07076	-0.0928777	-0.06874	-0.07919	-0.093402	-0.07788
				55.7333	-0.05049	-0.04019	-0.02043	-0.08937	-0.18279	-0.07519	-0.10411	0.016895	-0.10729	-0.16594	-0.04557		0.082906	-0.22075	-0.120279	0.073603	0.026219	-0.08812	-0.0947905	-0.08352	-0.08271	-0.0853656	-0.07276
				55.8667	-0.04659	-0.06274	-0.01695	-0.10217	-0.14893	-0.07751	-0.11232	0.056353	-0.10667	-0.15412	-0.02983		0.065946	-0.21197	-0.126842	0.082946	0.014394	-0.0951	-0.10815	-0.11135	-0.08278	-0.0877096	-0.06958
				56	-0.09207	-0.05659	-0.01095	-0.07877	-0.1136	-0.07252	-0.07303	0.023917	-0.0725	-0.15974	-0.09534		0.091396	-0.20903	-0.133794	0.073399	0.022415	-0.08618	-0.0953835	-0.0954	-0.09282	-0.0876792	-0.07949
				56.1333	-0.06417	-0.06076	-0.02418	-0.08545	-0.17037	-0.07266	-0.08716	0.114315	-0.06743	-0.17104	-0.06555		0.065846	-0.21492	-0.122631	0.069519	0.001986	-0.08348	-0.0990459	-0.10397	-0.0842	-0.0880749	-0.07485
				56.2667	-0.07477	-0.06725	-0.02561	-0.10388	-0.17061	-0.07774	-0.106	0.030047	-0.08718	-0.16159	-0.00952		0.080063	-0.21093	-0.134925	0.058691	-0.00593	-0.07931	-0.10216	-0.09443	-0.0941	-0.1043	-0.06856
				56.4	-0.0631	-0.0844	-0.04456	-0.09195	-0.15161	-0.08142	-0.08931	0.053455	-0.08371	-0.15856	-0.07808		0.070658	-0.22169	-0.129311	0.05911	-0.01769	-0.09951	-0.103746	-0.08933	-0.06222	-0.0981813	-0.06675
				56.5333	-0.0804	-0.05563	-0.02343	-0.0987	-0.19827	-0.06764	-0.06145	0.022802	-0.04981	-0.15997	-0.05048		0.064335	-0.21484	-0.135847	0.042652	0.021969	-0.08464	-0.0910837	-0.10073	-0.08167	-0.08153	-0.08586
				56.6667	-0.07745	-0.09349	-0.02772	-0.08173	-0.13431	-0.06655	-0.04113	0.000955	-0.06369	-0.17306	-0.08789		0.080282	-0.22498	-0.138563	0.056379	-0.00641	-0.09346	-0.0892748	-0.099	-0.0759	-0.089536	-0.07501
				56.8	-0.06102	-0.10046	-0.09896	-0.08571	-0.13492	-0.06528	-0.08904	0.051114	-0.05657	-0.17262	-0.0239		0.084616	-0.21401	-0.138147	0.056056	0.015319	-0.08923	-0.0928926	-0.09409	-0.09235	-0.105913	-0.05499
				56.9333	-0.05263	-0.06486	-0.01934	-0.07965	-0.16464	-0.07403	-0.03965	0.011321	-0.10346	-0.17561	-0.02475		0.072845	-0.22732	-0.133443	0.048162	0.02526	-0.0894	-0.0921364	-0.08871	-0.08896	-0.086705	-0.07241
				57.0667	-0.06605	-0.07565	-0.05942	-0.0635	-0.16757	-0.07351	-0.06899	0.015446	-0.08567	-0.16052	-0.05471		0.076683	-0.23079	-0.157692	0.058224	-0.00137	-0.09555	-0.0981414	-0.10785	-0.09151	-0.0928541	-0.07178
				57.2	-0.0961	-0.09615	-0.03815	-0.0676	-0.15356	-0.07135	-0.06374	0.05914	-0.0588	-0.16572	-0.06318		0.05674	-0.23284	-0.140941	0.063362	0.002568	-0.09566	-0.0968218	-0.08957	-0.07596	-0.0953807	-0.0798
				57.3333	-0.05263	-0.10722	-0.06651	-0.06766	-0.16147	-0.08512	-0.07774	0.018789	-0.04821	-0.17169	-0.02238		0.072507	-0.21434	-0.145606	0.047396	-0.01937	-0.09814	-0.11196	-0.11209	-0.06983	-0.0969332	-0.06006
				57.4667	-0.10408	-0.04408	-0.04449	-0.09126	-0.13723	-0.08152	-0.08944	0.026592	-0.10071	-0.16888	-0.06233		0.065091	-0.23082	-0.141838	0.058918	0.010075	-0.09252	-0.109173	-0.08959	-0.06991	-0.0848481	-0.07949
				57.6	-0.07323	-0.08406	-0.0612	-0.07915	-0.12736	-0.07544	-0.11515	0.014888	-0.07624	-0.16742	-0.0713		0.044631	-0.22671	-0.146399	0.07298	-0.01625	-0.08708	-0.0955763	-0.08026	-0.08685	-0.0977247	-0.08472
				57.7333	-0.04867	-0.08768	-0.06863	-0.07063	-0.17256	-0.06916	-0.05836	0.016672	-0.05159	-0.18508	-0.05641		0.055547	-0.22485	-0.152468	0.064715	-3.7e-05	-0.09512	-0.0992534	-0.10659	-0.09287	-0.0794905	-0.0778
				57.8667	-0.06571	-0.0611	-0.06815	-0.07852	-0.16257	-0.06726	-0.07854	0.100493	-0.07864	-0.17488	-0.06267		0.039421	-0.21578	-0.143371	0.053492	0.028379	-0.10252	-0.0882962	-0.10764	-0.08114	-0.0996121	-0.06938
				58	-0.09945	-0.06431	-0.04231	-0.05587	-0.1862	-0.07335	-0.08621	0.037181	-0.09065	-0.17519	-0.06132		0.070002	-0.22021	-0.150441	0.049612	-0.01275	-0.11224	-0.0993424	-0.09935	-0.08664	-0.081317	-0.078
				58.1333	-0.06846	-0.05385	-0.08097	-0.05158	-0.14076	-0.07996	-0.10627	0.076417	-0.08941	-0.16469	-0.03897		0.062088	-0.23069	-0.144112	0.05996	-0.00364	-0.1048	-0.107646	-0.08347	-0.08297	-0.108957	-0.07851
				58.2667	-0.10475	-0.08665	-0.08192	-0.08463	-0.13285	-0.08096	-0.13345	0.037738	-0.05462	-0.16894	-0.08705		0.037811	-0.23408	-0.155899	0.05814	0.008155	-0.10535	-0.104725	-0.09512	-0.0756	-0.0897187	-0.08118
				58.4	-0.07276	-0.10333	-0.06658	-0.07965	-0.17622	-0.07412	-0.05957	0.048662	-0.06592	-0.16213	-0.02949		0.050039	-0.23536	-0.157263	0.056343	0.012886	-0.10715	-0.101107	-0.11714	-0.0821	-0.105579	-0.08358
				58.5333	-0.07081	-0.07046	-0.05083	-0.08722	-0.13967	-0.07893	-0.02444	-0.00362	-0.0959	-0.17818	-0.08078		0.046599	-0.22527	-0.16571	0.03955	0.010109	-0.10191	-0.1111	-0.11188	-0.07208	-0.0982117	-0.08071
				58.6667	-0.09301	-0.06547	-0.09378	-0.07643	-0.19717	-0.06769	-0.10855	0.014777	-0.09341	-0.17965	-0.07926		0.061194	-0.23265	-0.155262	0.051384	0.005002	-0.10804	-0.104354	-0.10373	-0.0928	-0.111027	-0.07914
				58.8	-0.0637	-0.06998	-0.06583	-0.07132	-0.19339	-0.07268	-0.08299	0.064156	-0.0959	-0.18341	-0.0669		0.043657	-0.23294	-0.167607	0.04827	0.001746	-0.09222	-0.0964214	-0.11016	-0.07431	-0.12089	-0.06793
				58.9333	-0.08087	-0.0885	-0.04374	-0.09984	-0.18486	-0.0712	-0.09752	0.019904	-0.09893	-0.18105	-0.03931		0.053021	-0.23463	-0.175482	0.048186	0.019021	-0.11291	-0.0941084	-0.10947	-0.07528	-0.108257	-0.09522
				59.0667	-0.05525	-0.08932	-0.06324	-0.06956	-0.15416	-0.06941	-0.08998	0.007643	-0.08878	-0.17494	-0.07401		0.066502	-0.23552	-0.165463	0.037095	0.009424	-0.10744	-0.0893934	-0.10854	-0.07307	-0.120434	-0.09141
				59.2	-0.10831	-0.07818	-0.0764	-0.08457	-0.16172	-0.08597	-0.0846	0.030493	-0.07508	-0.18676	-0.08095		0.037174	-0.242	-0.165775	0.046342	0.010383	-0.12019	-0.112524	-0.09714	-0.08579	-0.0865224	-0.09546
				59.3333	-0.10039	-0.07593	-0.06304	-0.10078	-0.15965	-0.0816	-0.06051	0.027149	-0.09101	-0.16593	-0.07706		0.052127	-0.24767	-0.160356	0.036568	0.016416	-0.10745	-0.101359	-0.09828	-0.08437	-0.089323	-0.08272
				59.4667	-0.08356	-0.09848	-0.07776	-0.07915	-0.15343	-0.0813	-0.10102	0.036847	-0.06876	-0.17956	-0.07926		0.041668	-0.24147	-0.166203	0.051959	-0.00597	-0.11088	-0.103094	-0.11164	-0.0779	-0.107466	-0.07898
				59.6	-0.08731	-0.0941	-0.06781	-0.10236	-0.17841	-0.09545	-0.07182	0.026592	-0.03566	-0.17533	-0.04507		0.05668	-0.24022	-0.169868	0.039778	0.016999	-0.12628	-0.118039	-0.11738	-0.08926	-0.109262	-0.08771
				59.7333	-0.10019	-0.08337	-0.03536	-0.08022	-0.18499	-0.08695	-0.07693	0.067277	-0.05275	-0.18086	-0.04033		0.045863	-0.22783	-0.145074	0.033154	0.000786	-0.10687	-0.109158	-0.10292	-0.07866	-0.111241	-0.09479
				59.8667	-0.11522	-0.09	-0.04163	-0.08993	-0.21739	-0.0912	-0.13641	0.015111	-0.08478	-0.18832	-0.07571		0.0431	-0.24508	-0.164761	0.041862	0.000649	-0.12423	-0.10944	-0.12118	-0.0787	-0.106248	-0.10557
				60	-0.08081	-0.10066	-0.04708	-0.0652	-0.18292	-0.07706	-0.08514	0.030493	-0.07499	-0.17457	-0.02848		0.032303	-0.23721	-0.176794	0.041994	-0.01591	-0.12121	-0.100781	-0.11064	-0.08099	-0.106735	-0.08043
				Figure 4d
					bPAC	∆F/F (cAMP)				Unpaired t test
						Lobe	Soma		P value			0.0444
						0.206699	0.675907		P value summary			*
						0.089373	0.201057		Significantly different (P < 0.05)?			Yes
						0.353499	1.13111		One- or two-tailed P value?			Two-tailed
						0.27596	0.8532		t, df			t=2,145, df=20
						0.228124	0.149205
						0.106782	0.562774		How big is the difference?
						0.066262	0.10883		Mean of column A			0.1693
						0.162691	0.126314		Mean of column B			0.4049
						0.062745	0.124031		Difference between means (B - A) ± SEM			0,2356 ± 0,1098
						0.073313	0.336001		95% confidence interval			0,006469 to 0,4647
						0.236794	0.185238		R squared (eta squared)			0.187
									F test to compare variances
									F, DFn, Dfd			12,79, 10, 10
									P value			0.0004
									P value summary			***
									Significantly different (P < 0.05)?			Yes
									Data analyzed
									Sample size, column A			11
									Sample size, column B			11
			Figure 4e
				No-retinal												With retinal
			Time/s	1	2	3	4	5	6	7	8	9	10	11		1	2	3	4	5	6	7	8	9	10	11	12	13	14	15
			0	-0.0131939	0.0312915	0.105429	0.0652085	0.0473689	0.103928	0.0195554	0.0480207	0.0742744	0.00397721	0.0120002		-0.00257618	0.0672311	0.0816405	0.0839063	0.0317924	0.0321831	0.056832	-0.0144193	0.0301984	0.057896	0.0382664	0.052952	0.0449536	0.0258297	0.0760538
			0.133333	0.035817	0.00280777	0.140671	0.036588	0.0194892	0.0566903	0.0470107	0.0506719	0.0508892	0.0660492	-0.00522445		0.0310514	0.0830485	0.0769017	0.0720841	0.0397299	0.0146511	0.0900804	0.00898739	0.0264011	0.0305871	0.043838	0.00330323	0.0127158	0.034359	0.0390943
			0.266667	0.00521626	0.0159192	0.0995016	0.0330268	0.0276137	0.0910928	0.0161518	0.00799321	0.054325	0.0356838	-0.0227604		0.0111454	0.0702681	0.0747805	0.0838174	0.031361	0.0101579	0.0852367	-0.00407806	0.0342575	0.00751051	0.0174332	-0.00381131	0.0264438	0.0427589	0.0550509
			0.4	0.0326465	0.0340042	0.0930351	0.0172183	0.0347974	0.104192	0.0386909	0.0376096	0.0692869	0.0038814	-0.000140127		-0.00160988	0.072377	0.0457029	0.0790619	0.0279962	0.0316545	0.0745924	0.0297253	0.0370077	0.00116185	0.0569194	0.0232698	0.0547483	0.00347288	0.0671889
			0.533333	0.0560526	-0.0632022	0.113943	0.0187383	0.0750775	0.0708482	0.0298417	0.0443348	0.0369801	0.0239016	-0.00366803		-0.03717	0.0583733	0.0537166	0.0470176	0.0345532	0.0126248	0.0391912	0.011934	0.0198537	-0.0171784	0.0391143	0.00498626	0.00878234	0.00851285	0.0172732
			0.666667	-0.029878	-0.0482821	0.0998249	0.0160457	0.0257322	0.0466341	0.0327157	0.0429768	0.0521084	0.0688272	0.023933		0.0548226	0.0482923	0.0716916	0.0611064	0.046891	0.026897	0.077702	-0.00430049	0.040414	0.0159753	0.0158586	0.0390289	0.0439509	0.019239	0.035412
			0.8	0.0381463	-0.0518991	0.0611343	0.0349812	-0.00599584	0.0850063	0.0689448	0.0162057	0.0193581	0.0427722	0.0362807		0.0233209	0.0782822	0.046658	0.0518176	0.0385652	0.0309496	0.0632903	0.0401221	0.0254833	-0.000450431	0.0175544	-0.0182699	0.0124844	0.00734979	0.0291384
			0.933333	-0.0368954	-0.0084953	0.100256	0.0150902	-0.0355859	0.056558	0.0381615	0.0300439	0.0582594	0.0325227	0.0234141		0.0182961	0.0228158	0.0500075	0.0367954	0.0451223	0.0257517	0.041643	0.0304481	0.0385816	0.0249439	0.0521955	0.0381874	0.0356987	0.0700265	-0.00454796
			1.06667	0.0697775	-0.00306997	0.0288024	-0.0100992	0.0299228	0.10009	-0.0027569	0.0220901	0.0323806	0.0310858	0.024348		0.0144309	0.0533118	0.0613706	0.0425287	0.0613856	-0.0116028	0.0164077	-0.0016318	0.0231274	0.00902202	0.0370552	0.0503509	0.055211	-0.0146193	-0.0117762
			1.2	0.0160215	0.0398817	0.0591944	0.0293786	0.0231666	0.0300944	0.0246229	0.00715255	0.0503351	0.0277332	-0.00812987		0.0124983	0.03412	0.0440282	0.053862	0.0153134	0.0187918	0.0228063	-0.000631051	0.0635952	0.0280678	0.0245795	0.00513922	0.0189628	0.00218065	-0.00263868
			1.33333	0.0127808	-0.00713905	0.0154385	0.00709911	0.0324028	0.0723037	0.0111599	0.0200208	0.0589244	0.00455197	0.000275002		0.0140443	0.0188931	0.0382226	0.0472843	0.00383849	0.0681279	0.0546792	-0.0139745	0.00884951	0.0318971	0.0123461	-0.0120734	0.0131013	0.00515287	0.0265471
			1.46667	0.051244	0.0846418	0.0278324	-0.0157017	0.045573	0.0529853	0.00193244	0.00999777	0.0498363	0.0239973	0.0179147		0.00728016	0.0412062	0.0578351	0.041062	0.000905066	0.0255755	0.0478621	0.0116004	0.0493207	-0.0083106	0.00689555	0.0367339	-0.00193779	0.038365	0.019728
			1.6	0.048387	0.0846418	0.0569312	-0.0214779	0.0167526	0.0244047	4.16217e-05	-0.00183584	0.0364259	0.0239973	0.0682397		0.0159769	0.0516668	0.0468069	0.0720841	0.0191528	0.00319807	0.0269921	0.00192647	0.0229949	0.0210138	0.00229287	0.0331384	0.00816538	0.0390112	0.00349858
			1.73333	-0.0247826	0.0141107	0.0238448	0.0238196	0.026673	0.0425322	-0.00336194	0.0262933	0.0470656	0.0475617	-0.0188174		-0.0315654	0.0365664	0.0426264	0.0504842	0.029808	0.0352665	0.0240022	-0.0329333	0.0409375	0.000557272	0.0049575	0.0165378	0.0415601	-0.0333577	0.0756446
			1.86667	-0.0269697	0.0507327	0.0432439	0.00853223	0.028811	0.0585428	0.0231102	0.0475033	0.034431	0.0402817	-0.00553575		-0.0302126	0.0532696	0.0331737	0.0406176	0.00733274	-0.00499528	0.0316566	0.00476195	0.00492301	0.0506405	0.0157375	0.00337975	0.000992871	0.0104513	0.0390943
			2	-0.00312358	0.0475678	0.0464771	-0.0098821	0.0337712	0.0458402	0.0209924	0.0460807	0.0151466	0.0312774	0.0526753		-0.0621008	0.0425138	0.0629212	0.0362621	0.0374436	0.0569392	0.0494767	-0.00491203	-0.0173437	0.0213162	-0.0190247	-0.0208709	0.0195798	0.032162	0.0123634
			2.13333	0.0306388	-0.0356228	0.0108043	0.0110078	0.0159829	0.0607921	0.0188746	0.0115498	0.0189702	0.0117362	0.00131258		0.0169433	0.0255154	0.0421301	0.0519064	0.0192821	0.0168536	0.041942	-0.0167544	0.0148768	-0.0429759	0.0088335	0.0490505	-0.00617963	0.0110975	0.0633703
			2.26667	0.005494	-0.0202505	0.0421662	0.0240368	0.0430929	0.0629092	0.0320351	0.00579459	0.0219626	-0.00493131	-0.000555143		0.0285389	0.0137894	0.0328139	0.0213732	0.0213096	0.0137701	0.041045	-0.0144748	-0.0119726	0.00831663	0.0233683	0.0141663	0.0106334	0.00411907	-0.00304784
			2.4	0.0472551	-0.000357145	0.0105887	0.0152205	0.0294952	0.027845	0.0202361	0.0160762	0.0478414	0.0413354	0.00608572		0.0523102	0.0425981	0.0253336	0.0260399	0.0162625	0.0360594	0.0123414	-0.0285411	0.0232566	0.0140606	0.0188867	0.00873471	0.0245929	0.014199	-0.0100033
			2.53333	-0.00195214	-0.014373	-0.00784051	0.00605674	-0.00796282	0.0269188	-0.0028325	0.0237714	0.0298869	0.0391323	0.010755		0.0179096	-0.00439003	0.0428249	0.0499954	0.0219136	0.00786734	0.00612225	0.0331168	0.0126501	0.0226262	0.0144052	-0.031122	-0.00779924	0.0462481	0.0250469
			2.66667	-0.00588984	0.141157	0.0342988	0.0375435	0.00058923	0.0287712	0.0178914	0.00747585	-0.00934688	0.019591	-0.0310614		-0.00373574	0.0252201	0.0282488	0.0352398	0.0230783	0.00927698	0.0394305	-0.016254	0.0495824	-0.000450431	-0.0080026	0.00475675	0.00616021	-0.00324712	0.00390774
			2.8	-0.0254489	-0.00216564	0.0416274	0.00848883	0.041468	0.0209644	0.0104035	-0.00183584	0.00849678	0.0375038	0.0181222		0.0171365	0.0337404	0.0279636	0.0271954	0.0363651	0.00407906	0.0354239	-0.0252053	0.0171034	-0.00206276	0.0242161	0.0165378	0.0152608	0.00683291	0.0159093
			2.93333	-0.0154983	0.0046161	-0.0151691	0.0176959	-0.0183107	0.0183181	0.0166812	0.0420069	0.0327131	0.0165257	-0.0119691		0.0215815	0.0179652	0.0368952	0.0359065	0.0135447	-0.0094003	0.0408656	-0.0179219	0.0237802	0.0591054	0.0125883	0.0132483	-0.0203705	-0.00557325	0.026138
			3.06667	0.0545111	-0.0410481	0.0340833	-0.0068854	-0.0204488	0.0213614	0.0133533	0.0236421	0.00267826	0.00301929	-0.00781849		-0.0485725	0.0239547	0.0246266	0.026751	0.0338631	0.00813162	0.0330319	-0.0377147	0.0144825	0.00388269	0.0422634	-0.0336465	0.0208138	-0.0237946	0.0118179
			3.2	-0.0312774	-0.0311015	0.00541562	0.000323996	0.00631913	0.00376311	0.0145634	0.00450134	0.0251767	-0.00244073	0.0272534		-0.00605494	0.0166998	0.0262516	0.0255954	0.036969	0.0454862	0.0469053	0.0129904	0.00976735	0.0352226	0.0192501	0.0356629	0.000838664	0.0201436	0.0131817
			3.33333	0.0660607	0.0529933	0.0309578	-0.0138777	0.0138449	0.0299621	0.0368001	0.00876919	0.00168074	-0.00253652	0.0356581		-0.0381364	0.0278352	0.0290304	0.00652885	0.0449066	0.0175584	0.0176635	0.000258536	-0.00175702	0.0436874	0.0248217	-0.0183464	0.00639156	0.00812519	0.0335026
			3.46667	0.0605936	0.129854	0.0344066	0.0130924	0.0147001	0.0140839	0.0244716	-0.00125386	-0.00912523	0.00397721	0.0238291		0.0208085	0.00645015	0.0137225	0.0146177	0.0414123	0.0142987	0.0136569	0.00531796	0.0148768	0.0644462	0.0198556	0.0159257	0.00361511	0.0538727	-0.0164133
			3.6	-0.00422105	-0.00397414	0.0635053	0.0127015	-0.0158307	0.0363133	0.0123701	-0.0255031	0.0207435	-0.0401821	0.00961362		0.0260265	0.0309565	0.0431474	0.0195955	0.00491695	0.0139463	0.0149127	0.0098769	0.00321987	-0.00307046	0.0446859	0.0407885	0.0507378	-0.02961	0.0112723
			3.73333	-0.00702585	0.0498284	0.0549912	0.026382	0.00324038	0.010379	0.0206143	0.0501546	0.0166981	-0.0493779	0.0328566		0.0109522	0.0298598	0.0182007	0.0192844	0.0119917	0.0527986	0.0223278	0.00281605	0.0134354	0.0447958	0.00398857	0.0168438	0.0205824	-0.0408531	-0.0124581
			3.86667	-0.0121824	-0.0419524	0.0145764	-0.0101426	0.00503631	0.0293004	-0.0116818	-0.0162561	0.0345973	-0.0218861	-0.00377174		-0.0273136	0.0271182	0.0126432	-0.00462665	-8.57625e-07	0.0235492	-0.00900696	0.0143248	0.000731423	-0.00720208	0.0159798	-0.0113084	0.0299144	0.1013	0.00704445
			4	0.0224637	-0.00894739	0.0289101	0.00471041	-0.0208764	0.0218907	0.0169838	0.00754053	0.0326023	-0.000620738	-0.0117615		0.00360822	0.0229002	0.0240931	0.0123955	0.00491695	0.00742688	-0.0133723	-0.0205906	-0.0299152	0.00327807	0.0146474	-0.00748332	0.00407787	0.0104513	0.0234104
			4.13333	-0.0378823	-0.143228	0.0499259	0.00553562	0.0507897	0.0496774	0.0206143	0.0572677	0.0173078	-0.0346262	0.00328413		0.0153972	0.035765	0.0178657	0.00515111	0.0104818	0.00848408	0.0192182	0.0173827	-0.00909312	-0.00196203	0.0485619	1.36631e-05	-0.0139692	0.000500563	0.0127726
			4.26667	0.00578932	-0.00578264	0.0168396	0.00523162	0.0146146	0.0513975	-0.00154672	-2.52201e-05	-0.00225372	0.0211236	0.00867976		-0.0296328	0.0082217	0.0185108	0.00950661	0.0200587	0.0481292	0.00157749	-0.0240376	0.0185415	0.0238354	0.0389931	0.0130952	0.0332307	-0.00919167	-0.0226868
			4.4	0.0294514	-0.0225112	-0.023791	0.0113118	-0.013094	0.0335346	0.0156223	-0.0224639	-0.00519077	0.00790466	0.0211314		-0.0029627	0.0331921	0.00821453	0.0117733	0.0138467	0.0446052	0.0253776	-0.0259836	0.00636107	0.0233316	0.0379031	0.00659277	-0.0212189	0.0571035	0.00895383
			4.53333	0.040132	-0.0166335	0.0185639	-0.00553907	0.010082	-0.0127766	-0.00827821	0.0329538	0.01426	0.0230395	0.0213388		0.0196489	0.02193	0.012147	0.0263066	0.0071602	0.0328878	0.0229857	-0.00024184	-0.000709952	-0.00639596	-0.0119996	0.00529218	0.0343876	-0.0126809	0.0160457
			4.66667	0.0162558	0.0480199	-0.0150613	0.0227339	-0.0131796	0.028242	-0.015766	0.0287505	0.000960308	-0.0234188	-0.00366803		0.0196489	0.00273828	0.0182007	-0.025071	0.00603853	-0.018739	0.0132384	-0.0086371	0.0205064	0.0117428	0.0249429	-0.000674837	0.00777982	-0.00815777	-0.0292331
			4.8	-0.00171802	-0.0663671	-0.0666846	0.0173051	0.00811503	-0.0111888	0.00760505	0.0288799	-0.0266917	0.0201658	0.0216501		0.00998588	0.0208334	0.0265245	0.00488445	0.0140192	0.0106866	0.0468455	0.0302257	0.0037434	-0.0171784	0.00253506	-0.0015163	0.017266	0.00347288	0.0359575
			4.93333	0.0230862	0.0453072	-0.0615115	0.0229076	-0.00479853	-0.000868033	0.0200848	-0.0339096	-0.00247538	-0.0201619	0.0152168		0.0320177	0.00531131	-0.00177156	0.0265732	-0.00194214	-0.00534769	0.000142319	-0.0393827	-0.0190469	-0.0274572	-0.00545899	0.0151608	0.00531178	-0.00751173	0.0206827
			5.06667	0.0220323	0.0326477	-0.0980466	0.0227773	0.0148711	0.0106437	-0.0346747	-0.0064917	0.0150357	-0.0133608	-0.041334		-0.0182304	0.0344575	0.00417049	0.00186225	-0.00638537	0.00161221	0.00343128	-0.0199235	0.000207889	-0.00720208	0.0719385	-0.0450451	0.0174974	-0.00634861	-0.0243233
			5.2	-0.00202852	0.0570624	-0.0790786	0.0135701	0.0110227	-0.00629307	-0.00608483	0.00404866	0.00555974	-0.0190124	0.0242442		0.0128848	0.0232377	0.0126928	-0.0120933	-0.00202836	-0.00895981	-0.0149271	0.00676345	-0.0207467	0.0320986	-0.00255201	-0.032958	0.0438739	0.0300943	-0.00918499
			5.33333	-0.0510875	-0.0663671	-0.0840361	0.00866255	-0.0447366	0.0447817	0.0454224	0.0125198	0.000627865	0.0158552	-0.00190402		-0.0068279	-0.00101562	0.0131022	-0.019471	-0.0173426	-0.00525959	0.026454	-0.0373811	0.00557577	0.0440904	-0.0168446	-0.00710085	0.00531178	0.0166544	0.0315932
			5.46667	-0.0111645	-0.0279367	-0.120356	-0.00136977	0.0202589	-0.00523448	-0.0100934	-0.0288656	0.013872	-0.029262	-0.00698846		0.000322718	0.0167419	0.0123827	0.041062	0.0020698	-0.0184746	0.0388324	-0.0290971	0.0401522	0.00902202	-0.0071547	0.041477	0.0347732	-0.015524	-0.0378252
			5.6	0.0136273	-0.065915	-0.0610804	0.0100957	-0.000864648	0.0135546	-0.011228	0.0127784	0.0117108	0.0223689	0.0177072		0.00109584	0.0220988	-0.00374401	0.0130177	-0.0116484	-0.00252846	0.00636147	-0.0101938	-0.00660468	-0.0187908	0.0209458	-0.00457633	-0.00309477	0.0202728	0.021501
			5.73333	0.0311152	-0.00623472	-0.100741	-0.0030201	0.020772	0.0422676	0.00934464	0.00669987	-0.0106214	0.0132688	0.0278759		-0.0118527	0.000418439	-0.00421538	-0.00427108	-0.00746388	-0.0306325	-0.00781099	-0.00507883	-0.0329272	0.0300832	-0.0193882	-0.0110789	-0.00340318	0.0250543	0.00308947
			5.86667	-0.0420161	0.0267702	-0.0310117	0.0273374	-0.0154886	0.0262572	0.0142609	0.0341824	0.0235142	0.0208363	-0.0156008		0.0496044	0.0216348	0.00204918	0.0251066	0.0229058	-0.0205891	0.000979458	-0.0302646	0.010947	-0.0143569	-0.0100617	-0.00947238	-0.0163601	0.00101758	0.0270927
			6	0.000343874	-0.0270324	0.0245992	-0.0163531	-0.0112126	-0.00126498	0.0208411	-0.0037111	-0.00591107	0.00905411	-0.027326		-0.0197765	0.0106259	-0.00364472	0.0580397	0.00806605	0.00381475	-0.0211462	-0.00735838	-0.0149845	-0.00176045	-0.00182533	0.00483319	0.00369218	-0.0120348	-0.0316881
			6.13333	-0.0207968	-0.0428568	-0.0770308	0.0253831	0.0160685	0.0377689	-0.000563481	-0.0101776	0.00777636	0.0049351	-0.0169497		0.0138511	-0.0309633	-0.00185839	0.0298176	-0.00319311	-0.0280776	0.00994942	0.00809781	0.0156621	-0.0320926	0.0090757	0.0143193	-0.0030176	-0.0148778	-0.0385071
			6.26667	0.00540938	-0.0315537	-0.0317662	-0.0111416	-0.00736414	-0.0134382	-0.0262792	0.00838122	-0.0131705	-0.00588916	6.74184e-05		0.0128848	-0.0259439	0.0012553	-0.00129332	-0.00409902	-0.0262274	0.00988958	-0.026206	0.0163148	0.00045646	0.0353595	-0.0187289	-0.000703879	0.0157498	0.00690808
			6.4	0.0276603	0.0245096	-0.0587094	-0.00167377	0.0164105	-0.00404363	-0.00245436	0.00598859	-0.0138354	-0.0229398	0.0493548		0.00109584	-0.00147965	0.00135452	0.0045289	0.0217411	-0.0401473	-0.00213003	0.0030384	-0.0207467	-0.0480145	-0.0205994	-0.0478756	0.0155693	0.0130359	-0.00427527
			6.53333	0.023367	-0.0184421	-0.01948	-0.0100992	0.00948333	0.0533823	-0.014329	0.0026907	-0.00713027	0.00550986	0.0145942		-0.0118527	0.00206344	0.000622607	-0.00138223	-0.0154877	-0.0410283	-0.00661496	0.0143248	0.0295423	-0.0196977	0.014284	-0.00235787	0.0123301	-0.0294808	0.0281837
			6.66667	-0.00596141	-0.00759114	-0.0358615	0.00909683	-0.00180532	-0.0117181	0.00473093	-0.00177116	0.0057814	0.0018698	-0.00937503		0.00650712	-0.0231178	0.00998847	-0.0164488	0.0130271	0.0467196	0.00540465	0.0267787	0.00583753	-0.0212093	0.00871233	-0.0344115	0.0114818	-0.0563607	0.00936299
			6.8	0.0121782	0.0299351	-0.0584939	0.00809795	0.00195759	-0.000603346	-0.014934	-0.0158034	0.00805347	-0.0280167	-0.00553575		0.00457452	-0.0269562	0.00453025	0.00115111	0.0020698	0.0321831	0.00361068	-0.0361024	-0.0051633	-0.0161707	-0.00703367	0.0294664	0.0107876	0.0145867	-0.0329155
			6.93333	0.0186691	-0.0148251	-0.064637	0.0156982	0.0145291	0.01329	-0.0185645	-0.0161914	-0.00740726	0.00455197	0.0178109		-0.0191967	-0.00194367	0.00413324	-0.0284932	-0.0108718	0.00733872	-0.0104421	0.00253801	-0.00961665	0.0252462	0.0125883	-0.0211769	0.00230395	-0.0414993	0.00336216
			7.06667	0.0716061	-0.0451174	-0.0781086	0.0144821	-0.0198502	-0.0178047	-0.012665	-0.0294476	0.0112122	0.00665932	0.0370071		0.0107588	-0.00447443	-0.0171167	-0.032671	0.00836802	-0.0168007	0.0262148	0.0176606	-0.00293663	0.0109367	-0.0229007	0.0380345	0.0260582	-0.0358132	-0.00536623
			7.2	-0.0446398	0.0407859	-0.0542907	-0.00293326	-0.0271194	-0.0343444	-0.00918585	-0.0212999	-0.00807225	0.0120236	-0.00148901		0.0208085	0.00982444	-0.00896654	-0.021871	-0.00767956	0.00848408	0.0457691	-0.00102024	0.0372694	0.0221223	-0.00860826	0.00513922	-0.0163601	0.0334543	-0.0404164
			7.33333	-0.00362682	0.0579666	-0.0801563	-0.0109244	0.00914128	-0.0551184	0.017967	-0.00105988	0.00417445	-0.03932	-0.0018003		0.0169433	0.0123553	0.00171428	0.000484434	0.00086191	0.0464553	0.0123414	-0.0124733	-0.0309622	-0.00548899	-0.0534237	0.000549203	-0.0197535	-0.0128102	-0.0300514
			7.46667	0.00171008	-0.010304	-0.0956756	0.0196938	0.0178644	-0.0309041	-0.00442085	0.0218315	-0.00535699	0.00541408	0.00193518		-0.0186169	-0.0348017	-0.0185682	-0.0284932	-0.0121228	-0.00455479	-0.0107412	-0.00785876	0.0672633	0.00297576	-0.0147855	-0.00625939	0.00909087	-0.0495115	0.0107267
			7.6	-0.00097052	-0.010304	-0.0906103	-0.0299033	-0.0259221	-0.0144968	-0.0154635	0.0134897	-0.013115	-0.00723025	0.0303663		-0.0211293	0.0173746	-0.00624986	-0.0292932	-0.00263232	0.0254874	-0.0334649	-0.000575418	0.00518477	-0.00558976	0.00374628	-0.00809538	-0.0253836	0.014199	0.0228648
			7.73333	0.0296367	0.0674613	-0.105698	0.00484074	-0.00146327	-0.054986	0.012597	-0.00966027	0.00999297	0.0274458	-0.0148744		-0.0329183	-0.00835494	-0.0104675	-0.0236932	-0.0218722	0.00901267	0.0110258	-0.00924872	0.00806421	0.0534621	-0.0421592	-0.0466516	0.002921	-0.0389146	0.0435949
			7.86667	0.0125485	-0.0365269	-0.0465311	0.0191292	0.030778	0.0192443	-0.00653863	-0.0113415	0.00666805	0.0189205	-0.0318916		0.0028351	-0.0211776	-0.00766404	-0.0408487	-0.0129856	-0.0158316	-0.0229402	0.0007033	-0.0159024	-0.0223178	-0.0205994	-0.0113084	-0.00872473	-0.0263793	-0.0123218
			8	-0.00143762	-0.0686277	-0.0521352	-0.0129656	0.00973991	0.0165979	0.00533603	0.0233834	-0.0224802	-0.0156598	0.0420915		-0.00141662	-0.0329879	-0.024597	-0.00400441	-0.0138484	0.0363237	0.00791622	-0.0121397	-0.00175702	0.0294786	-0.0354976	0.0071282	0.00430923	0.0176882	-0.0041388
			8.13333	0.0245144	-0.0148251	-0.0493332	0.0113118	0.0135029	-0.0504872	-0.00472338	-0.00552171	0.0077209	-0.0363504	0.00567063		0.020422	-0.0370372	-0.00652273	-0.0320932	-0.0457711	0.0122724	-0.0201894	0.00615191	0.0147442	-0.0129461	-0.0514858	0.0147018	-0.0151261	-0.00712402	-0.0301878
			8.26667	0.0514888	0.00687685	-0.0334905	-0.0126616	-0.0368687	-0.00960093	-0.0254473	-0.0499463	-0.0481373	-0.0323273	-0.0209964		-0.0385229	-0.0396945	-0.0251304	-0.00684888	-0.0155739	0.0142106	-0.0206678	-0.0128069	-0.00411623	0.0123475	-0.0216895	0.0240348	0.0215849	-0.000533284	0.0291384
			8.4	-0.00387798	0.0796685	0.00681663	-0.0205224	-0.0141203	0.00416006	-0.0342209	-0.0187133	-0.0266917	-0.0011955	-0.0545118		-0.0309856	-0.0027029	-0.0132835	-0.0200932	0.0076347	0.0321831	-0.00272804	0.0182166	-0.0169494	-0.0405574	-0.0432494	0.00139069	0.0288346	-0.0479607	-0.00400243
			8.53333	-0.00476656	0.0254138	-0.0255153	0.0252094	0.0236797	-0.0498256	0.0116893	-0.0101776	-0.0198757	-0.0103913	0.01034		0.0439999	-0.0418878	-0.0113856	-0.0334265	-0.0193701	-0.0305444	-0.0299367	0.00709705	-0.0236295	-0.00397748	-0.0612967	-0.0187289	0.00523472	-0.00195474	-0.00509354
			8.66667	0.0142002	-0.117909	-0.0480399	-0.0255604	-0.0181397	-0.0508841	0.0201605	-0.00461644	-0.00762892	-0.0297409	-0.00138525		-6.3802e-05	-0.0361936	-0.0155289	-0.0215154	-0.0293352	-0.0151268	-0.0175583	0.00870935	0.0178888	-0.00236515	-0.0254443	-0.0042703	0.0308399	0.0216944	0.0216373
			8.8	-0.014675	0.0145629	-0.0446989	-0.000110282	-0.0284877	-0.0355353	-0.0415575	-0.0296416	-0.0102335	0.00282776	0.0115852		-0.0564962	-0.0255643	-0.00456274	-0.0220932	-0.0174721	0.00469575	-0.0509861	-0.00696917	-0.0118433	0.0164791	0.0247006	-0.0222479	0.0140268	-0.0227609	-0.0210502
			8.93333	0.00536492	-0.0740532	-0.0615115	-0.0203922	-0.0206198	-0.0548537	-0.00449648	-0.0383714	-0.0151654	-0.0153724	0.0481097		-0.0220956	-0.0518	-0.0197094	-0.00631549	-0.00345193	-0.0351256	-0.00673461	0.00487311	-0.0359391	0.0144637	-0.0101828	-0.026532	-0.0139692	0.0032144	-0.0335973
			9.06667	0.00513394	-0.0179899	-0.0957834	0.00640423	0.0351395	-0.0601463	0.00389899	0.014201	-0.0354473	-0.00253652	0.0298474		-0.0298261	-0.0159473	-0.0131967	-0.0279154	-0.00884429	-0.04605	-0.00601701	-0.00724713	-0.0358099	-0.0335034	-0.0136953	0.0139368	0.0185001	0.0253128	-0.00100209
			9.2	-0.054113	0.0679134	-0.038017	-0.00471396	0.0326594	-0.045856	0.0407331	0.0118731	-0.0335632	-0.0102956	-0.00200785		0.00959936	-0.0108857	-0.0161864	-0.0432043	-0.0247194	0.000466944	-0.00272804	-0.00824797	0.00282556	-0.0385419	-0.0667472	0.00735768	-0.00810776	-0.00867479	-0.024187
			9.33333	-0.0237443	-0.044213	-0.0343527	-0.0277752	-0.0517492	-0.107781	-0.00464772	-0.00118918	-0.000258784	-0.00148288	0.0229991		0.0200354	-0.0300775	-0.0306011	-0.0150711	-0.0124248	-0.0471954	-0.0168407	-0.0287079	0.00898205	-0.0427743	-0.0208416	-0.0022048	-0.00471435	-0.0235363	-4.73464e-05
			9.46667	0.0484004	0.00371194	-0.0186178	-0.027037	-0.0169424	-0.00867483	-0.0223463	-0.03863	-0.0311803	-0.00483546	-0.00522445		-0.0331116	-0.0180985	-0.0244606	-0.0212043	-0.0238134	-0.0317777	-0.0408202	-0.00852591	-0.0237587	-0.0163723	0.0113771	0.00108463	0.0166491	-0.00867479	-0.0172315
			9.6	-0.0193096	0.0642964	-0.0158157	-0.00493107	0.000760287	-0.0396371	-0.0187158	-0.0203299	-0.033674	0.0051267	-0.0335517		0.0113387	-0.0355187	-0.0190023	-0.0167599	-0.0194996	0.0332403	-0.0488333	0.00609628	-0.00503076	0.0332071	0.014284	-0.0248489	-0.00988158	-0.0112594	0.0205463
			9.73333	-0.0373572	0.00325985	-0.0104271	-0.0301639	-0.0104429	-0.0434743	-0.00911019	0.00320799	-0.0193215	-0.0351052	0.0095099		-0.0118527	-0.0178454	-0.0471991	-0.00333774	-0.036108	-0.0456095	-0.0421955	0.00270481	-0.00699567	0.00448736	-0.0277456	-0.0128384	-0.0196764	0.0395281	-0.04669
			9.86667	-0.0278708	-0.0907817	0.0187795	0.00197432	-0.0290009	-0.0503549	-0.0209849	-0.0138634	-0.0256388	-0.0489948	0.0149055		-0.0230619	-0.0157364	-0.0444204	-0.00347111	-0.0145818	-0.0114266	-0.0180366	0.0197734	-0.040525	-0.0136515	-0.010425	-0.0269144	-0.00833914	-0.0245701	-0.0753303
			10	0.0439993	-0.0867126	0.0417352	-0.0289913	-0.00864696	-0.0717904	0.0324132	-0.0159974	-0.0435379	-0.0330936	-0.0366646		0.0237074	-0.0383026	-0.027413	-0.0116044	0.0122505	-0.0133648	-0.0369333	-0.0016318	0.0138264	-0.00649669	-0.0151488	-0.0237014	-0.00625681	-0.00583164	0.000770925
			10.1333	-0.0323493	-0.0220591	0.0480938	-0.00284638	-0.023442	0.00416006	-0.00510158	-0.00254714	-0.0243089	-0.0172882	-0.0498425		-0.00798754	-0.0241723	-0.0343723	-0.0289377	-0.013719	0.0150916	-0.0345413	0.0348959	0.00518477	0.0094251	0.0267597	-0.00618284	0.00770264	0.0527096	-0.000320136
			10.2667	-0.0456929	0.0403338	0.0667385	-0.0128353	-0.0248103	0.0233462	0.0150929	-0.0206533	-0.018712	-0.0306988	0.0226878		0.0457392	-0.0445029	-0.0246094	-0.0271599	-0.0396022	-0.0650797	-0.0671318	0.00192647	-0.0177347	-0.0289687	-0.00630684	-0.0367831	-0.0159744	-0.0484777	0.0118179
			10.4	-0.0174396	0.00235552	0.0819346	-0.0269066	-0.0149755	-0.0322273	-0.0153879	-0.029965	-0.0311803	-0.052539	-0.032099		-0.020163	-0.0343798	-0.0337148	-0.0293377	-0.034857	-0.00640486	-0.0233588	-0.0154756	-0.0248091	0.0121459	-0.0161179	-0.031887	-0.0355639	0.00657442	-0.0307333
			10.5333	-0.0516279	-0.0265803	0.0389331	-0.00401898	0.00623356	-0.0260084	0.00578981	-0.0219466	-0.0118405	-0.0240893	-0.0496351		-0.0186169	-0.00135311	-0.0318044	-0.0256488	0.0031051	-0.0260513	-0.0319699	0.0213301	-0.0232352	-0.0188915	-0.0270189	-0.000751359	-0.0534567	-0.0473146	-0.0055027
			10.6667	-0.0525549	-0.0121123	0.0607032	-0.0206527	-0.0282312	-0.0224358	-0.0301366	-0.00713836	-0.0204298	-0.0120198	-0.0268071		0.00940602	-0.0226539	-0.0268423	-0.0426265	-0.0230801	-0.0145101	-0.0166613	0.0277794	-0.0515259	-0.0284649	-0.0175713	-0.00373487	-0.0288541	0.0166544	-0.0428713
			10.8	-0.0460545	-0.0279367	0.0313889	-0.0367218	-0.0181397	-0.0203187	-0.0525245	-0.00429307	-0.0222585	-0.00560182	-0.0629167		-0.00508864	-0.035603	-0.0517519	-0.0395598	-0.0113464	-0.0145983	-0.0136713	-0.0030773	-0.00843704	-0.0113337	0.012225	0.0147018	-0.0239953	-0.0122932	0.00118008
			10.9333	-0.0898033	0.0385253	0.0172707	-0.0252997	-0.00171981	-0.0613372	-0.0357336	-0.00784965	-0.0505756	0.0345343	-0.0389474		0.027766	-0.0276733	-0.0355259	-0.042671	0.00491695	-0.002088	-0.0426141	-0.00107579	-0.010402	-0.02	-0.0698964	-0.0131444	-0.0266175	0.0130359	-0.0202319
			11.0667	-0.0101714	0.0471157	-0.0216355	-0.00792777	-0.0549991	-0.0184663	-0.00729497	-0.00739697	-0.0401021	0.00838353	-0.0309577		-0.048186	-0.0364467	-0.0399918	-0.0496042	-0.0356334	-0.0295753	-0.0613313	0.00687462	-0.00856958	0.00196806	0.0348749	-0.00977833	-0.0205248	-0.00221323	-0.0622376
			11.2	-0.0405024	0.0132065	0.0258925	-0.00679856	-0.0205343	-0.0479731	-0.036263	-0.0225285	-0.0338402	0.00263616	-0.0402963		-0.0487657	-0.0430689	-0.0225998	-0.035071	-0.00642851	-0.017065	-0.0205482	0.0018153	-0.0304387	-0.0161707	-0.0364665	-0.0344115	-0.0597809	0.0264759	-0.0550093
			11.3333	-0.0654598	0.135732	-0.00180522	0.0080546	-0.0379805	-0.0510165	-0.00479905	-0.00558642	-0.0223693	0.0220815	0.0218577		0.0436134	-0.0206715	-0.0463184	-0.0161377	-0.0101816	0.0452218	-0.0487136	-0.00229896	0.00950558	-0.0289687	-0.0259288	-0.0147509	-0.0597037	-0.0076409	-0.0265055
			11.4667	-0.0530052	0.0141107	-0.0111815	-0.0569167	0.00366795	-0.023362	-0.0440534	-0.0422513	-0.0592757	-0.0226525	0.0196787		0.0155904	-0.0348017	-0.0428077	-0.0310265	-0.0201898	-0.0256988	-0.0379498	0.0120453	-0.0320126	-0.0285656	0.012225	-0.0217889	-0.0546907	-0.0582992	-0.0146402
			11.6	-0.0350155	0.015015	-0.032305	-0.0274278	-0.0138637	-0.0275963	-0.00343761	-0.00914291	-0.0138909	0.00416878	-0.0288824		-0.00122328	-0.04193	-0.0443336	-0.0408487	-0.0400768	0.015444	-0.0589991	0.0259447	-0.0155081	-0.0619209	0.0221571	0.0219693	-0.0351783	-0.0241824	0.016864
			11.7333	-0.0378712	-0.0672713	-0.0414657	-0.0291216	0.00118791	-0.0539274	-0.0345991	-0.0304177	-0.0488023	0.0428681	-0.0497388		-0.0657727	-0.0253112	-0.0548407	-0.0574264	-0.0443906	-0.0051715	-0.0194718	0.0215525	-0.0483813	0.00358038	-0.066505	-0.0105433	-0.0421195	-0.0122932	-0.0524181
			11.8667	-0.0422123	0.015015	-0.0590328	-0.00432307	-0.0242972	-0.0839636	-0.0479864	-0.0309997	-0.0362785	-0.0417147	-0.0496351		0.0424538	-0.0363623	-0.0426465	-0.0435154	-0.00310687	-0.0431427	-0.0011733	0.000870099	-0.0237587	0.0194014	-0.0311371	-0.00143986	-0.0844606	-0.0292223	-0.0631922
			12	-0.0521832	0.011398	-0.0111815	-0.0264289	-0.0463615	-0.0130413	0.00926903	0.0218961	-0.00879268	-0.0162346	-0.00263041		0.0229343	-0.0234974	-0.0540716	-0.0380043	-0.0456848	-0.0390901	-0.0406408	0.0118229	-0.0292624	0.000859583	-0.0107884	0.00162017	-0.0646397	-0.026767	0.000498135
			12.1333	0.0298401	0.0783121	-0.0295028	-0.00705917	-0.029685	-0.0199218	-0.05139	-0.0322929	-0.0105105	-0.0091461	-0.0196475		-0.0476062	-0.0405802	-0.057024	-0.0623598	0.0186782	-0.0132767	-0.0573248	-0.00719158	-0.0496935	-0.00488437	-0.0278667	0.0134013	-0.0384175	-0.02961	-0.0427349
			12.2667	-0.0038522	-0.0943987	0.00272125	-0.0338555	-0.021475	-0.0627928	-0.0223463	-0.00131857	-0.0433162	-0.0104871	-0.00937503		0.0271861	-0.0566085	-0.0497422	-0.0363154	-0.0138052	-0.0352137	-0.0120567	0.0257223	-0.018129	-0.0425728	-0.0134531	-0.0130679	-0.0365666	-0.0270255	-0.0499632
			12.4	0.00394554	0.0371689	0.0261081	-0.0212607	-0.0367832	-0.0490317	-0.0212117	-0.00565101	-0.0188228	-0.0105829	-3.62982e-05		-0.0277002	-0.0219368	-0.0494817	-0.0390265	-0.0225624	-0.00332136	-0.0722148	0.0218304	-0.028212	-0.00317127	-0.00860826	0.0166142	-0.0546907	-0.0425331	-0.0265055
			12.5333	-0.0725785	-0.0179899	0.0569312	-0.00692879	-0.00744971	-0.0498256	-0.0175056	-0.0318402	-0.0361677	-0.0276336	-0.000140127		0.00109584	-0.0559758	-0.0606587	-0.0581375	-0.0714386	-0.0554768	-0.0692248	0.0343399	-0.0529672	-0.0329995	-0.0413115	-0.00786587	-0.0427364	-0.0244408	-0.000729296
			12.6667	-0.0306053	0.00235552	0.0670618	0.00601335	-0.027889	-0.0446652	-0.0350529	-0.0408933	-0.0282988	-0.0231314	-0.000555143		0.0111454	-0.0632729	-0.05788	-0.0469376	-0.0353315	-0.0476358	-0.0232391	0.0178274	-0.00529253	-0.0577892	-0.0256865	0.00207919	-0.0510658	-0.0502869	-0.08024
			12.8	-0.0621459	0.0674613	0.0552068	0.00440641	-0.0108705	-0.0584262	0.0113112	-0.0462605	-0.0251955	-0.0110618	-0.00802604		-0.040069	-0.0468228	-0.0540344	-0.0260932	-0.0220447	-0.0430546	-0.0356177	0.0176606	-0.0265122	-0.0308834	-0.0159967	0.0123303	-0.0207561	0.0036021	-0.0265055
			12.9333	-0.0318996	-0.0279367	0.0297723	-0.0362441	-0.0249814	-0.0649099	-0.0499529	-0.0238218	-0.0401576	-0.0468874	-0.041334		0.011532	-0.0345907	-0.042448	-0.0785374	-0.0488771	-0.0602342	-0.0813043	0.00298285	-0.0240238	-0.0345111	0.0125883	0.00942321	-0.0305509	-0.0249577	0.0253197
			13.0667	-0.0468727	-0.0668192	0.0510037	-0.0262986	-0.00633792	-0.0289194	-0.0137996	-0.0555722	-0.0210394	-0.00780501	0.030885		-0.00702124	-0.016116	-0.0513053	-0.0232488	-0.00565204	-0.0581197	-0.0790318	0.00403916	-0.0161641	-0.00266746	-0.0289568	-0.0141389	-0.0571586	-0.0278009	0.00622618
			13.2	0.00146521	-0.0726967	0.0383942	-0.0135302	-0.0124954	-0.113471	-0.024464	-0.017032	-0.0195986	-0.0323273	-0.021204		0.0105657	-0.0524327	-0.0491964	-0.0342709	-0.028645	-0.0086955	-0.0430925	-0.00980463	-0.0259854	-0.0359219	-0.00812372	-0.04428	-0.0394972	-0.0319362	-0.0480538
			13.3333	0.00183628	-0.0148251	-0.0196955	-0.00831861	-0.0181397	-0.000868033	-0.00691677	0.027716	-0.0478048	-0.0398947	-0.0229679		-0.0157179	-0.0224008	-0.0590584	-0.0703597	-0.0223467	-0.0111623	-0.0463216	0.0459599	-0.0276885	-0.0150623	-0.0593588	-0.0356356	-0.0268489	-0.0584284	-0.0153221
			13.4667	-0.082347	-0.119265	0.103489	-0.00132638	-0.0253234	-0.0698056	-0.0132701	-0.00170654	-0.0337294	-0.0395116	-0.067586		0.300651	-0.0484257	-0.0569372	-0.064893	-0.043571	-0.0212057	-0.0908721	0.0282798	-0.01852	0.0199053	-0.0485788	-0.0252315	-0.0429678	-0.0320654	-0.0682383
			13.6	-0.029695	-0.0338143	0.146706	-0.0321183	-0.0497823	-0.0490317	-0.00343761	-0.038436	-0.0605503	-0.0700686	-0.0351082		0.329834	-0.0342111	-0.054605	-0.0860041	-0.0472809	-0.0397068	-0.0675504	0.0236096	-0.029786	0.45695	-0.0771638	-0.0116909	-0.055539	-0.0589453	-0.0753303
			13.7333	-0.00647459	-0.0211548	0.145952	-0.0233019	-0.0280601	-0.0234944	-0.0367925	-0.0246625	-0.00496911	-0.0549338	-0.0523328		0.261419	-0.0433641	-0.0464548	-0.0459154	-0.0266175	-0.0208534	-0.0423152	0.0343399	-0.0390836	0.354869	-0.0351341	-0.00916635	-0.0264633	-0.00583164	-0.0571915
			13.8667	-0.0626711	-0.0365269	0.0671696	-0.0018041	-0.0221592	-0.0531336	-0.0231782	-0.0229812	-0.0596636	-0.058478	0.000586264		0.284611	-0.0370372	-0.0683251	-0.0564931	-0.0301549	-0.0246417	-0.0240166	0.00837577	-0.0348921	0.414324	-0.036951	-0.00105728	-0.0504489	-0.0594622	-0.0280056
			14	-0.0647944	-0.0225112	0.0909875	0.0501383	-0.0506375	-0.082905	0.0911057	-0.030935	0.0555995	-0.0369252	-0.00408304		0.297753	0.0858745	0.153615	-0.102448	-0.0398179	-0.022263	-0.0412388	0.0427352	-0.0369895	0.389131	-0.0759526	-0.00610632	-0.0359495	0.218641	-0.0228232
			14.1333	0.00613565	0.0181799	0.0984238	0.0348074	-0.0449076	-0.0373877	0.103359	-0.042704	0.00417445	-0.0656623	0.0271496		0.292148	0.421583	0.202467	-0.0801374	-0.0203623	-0.0012951	-0.0312523	0.0231092	0.00191103	0.407673	-0.0697753	0.0253353	0.563844	0.164752	-0.0314153
			14.2667	-0.0389903	0.0231532	0.133127	0.0640358	-0.0570515	0.206209	0.116973	-0.00940159	0.0120434	0.0434428	0.0113776		0.292728	0.392605	0.211448	-0.0516931	-0.0419317	0.110064	0.118007	-0.0269844	0.000598883	0.376434	-0.0298047	0.166173	0.535385	0.219675	-0.0706932
			14.4	-0.0323654	0.104083	0.0519736	0.0150467	-0.0326782	0.210047	0.113494	-0.0259557	0.0276703	0.0448797	0.0221689		0.34085	0.376155	0.20883	-0.0722708	-0.0502143	0.158783	0.24801	0.00893176	-0.0411778	0.441028	-0.0581475	0.124403	0.613589	0.243712	-0.0470992
			14.5333	-0.00211673	-0.0243197	0.0728816	0.0305513	0.0932934	0.177099	0.114326	-0.0309997	0.042854	0.0533092	0.0137642		0.277267	0.395305	0.199055	0.467593	0.107371	0.171646	0.215719	0.121906	-0.029786	0.39155	0.181918	0.119813	0.521117	0.163589	0.161974
			14.6667	-0.0576716	0.0954928	0.113943	0.0525703	0.125706	0.162412	0.0781722	-0.0585467	0.0338214	0.0435386	0.00452929		0.267217	0.394925	0.186191	0.438571	0.0934808	0.19138	0.210097	0.136584	0.405423	0.417448	0.238604	0.0852352	0.63125	0.223164	0.122424
			14.8	-0.00482338	0.0932322	0.131833	-0.00684191	0.113818	0.179084	0.0724996	-0.04251	0.0354839	0.0277332	0.0651268		0.269343	0.401758	0.182234	0.502171	0.115999	0.182658	0.221938	0.135083	0.399923	0.371395	0.237635	0.143681	0.628397	0.187497	0.146427
			14.9333	-0.007718	0.0746951	0.0649064	0.00279953	0.137165	0.130259	0.0733316	-0.0377247	0.0150357	0.0365459	-0.00408304		0.358823	0.38341	0.202591	0.455149	0.108623	0.143278	0.219665	0.106339	0.398481	0.4112	0.2231	0.13825	0.538393	0.2105	0.15611
			15.0667	-0.0611816	0.112673	0.0647986	0.026078	0.154269	0.189405	0.120603	-0.0240805	0.0296099	0.0216026	0.0323377		0.328674	0.382693	0.185633	0.464971	0.114403	0.176491	0.245379	0.0972766	0.383289	0.379155	0.191608	0.13213	0.564924	0.181811	0.134834
			15.2	-0.00499493	0.0543497	0.089802	0.0199109	0.108944	0.196418	0.0911057	-0.0215586	0.00722226	0.0441133	0.024348		0.315339	0.39889	0.198311	0.460216	0.124929	0.148035	0.180317	0.148649	0.433058	0.465818	0.197059	0.126392	0.544794	0.221355	0.158428
			15.3333	0.00150364	0.0231532	0.0723427	0.0171314	0.111424	0.195227	0.0568433	-0.0308703	0.0658513	-0.00502706	0.0148018		0.326549	0.40779	0.195917	0.459371	0.126094	0.130503	0.227379	0.124575	0.443273	0.375728	0.17889	0.1612	0.562147	0.228075	0.14629
			15.4667	0.0171731	0.0746951	0.0770847	-0.00501796	0.0967998	0.210841	0.0626671	-0.031129	-0.019654	-0.0288788	0.0123115		0.315919	0.378053	0.186836	0.478971	0.114619	0.158431	0.1973	0.0897153	0.382503	0.395782	0.225765	0.156381	0.554204	0.217349	0.106876
			15.6	0.0398305	0.100918	0.0607032	0.0457084	0.0794391	0.178423	0.101241	-0.00894891	-0.00325114	-0.00282386	0.076437		0.288669	0.385519	0.188002	0.471771	0.107846	0.137287	0.222356	0.131358	0.425463	0.463097	0.241269	0.113387	0.514639	0.159971	0.188705
			15.7333	0.0143044	0.0918758	-0.00934928	0.0292919	0.0669532	0.184377	0.100787	-0.0375307	0.0342094	0.0148973	0.0321302		0.292148	0.387502	0.161703	0.466305	0.10021	0.139842	0.21841	0.13386	0.422713	0.403239	0.198997	0.144293	0.537468	0.162038	0.160201
			15.8667	-0.0222833	0.0466636	0.0535902	0.0144821	0.1346	0.229497	0.0979128	-0.0236278	0.0128746	0.00378561	0.032234		0.311861	0.406693	0.198224	0.425238	0.13567	0.120371	0.186716	0.106005	0.421662	0.393464	0.189307	0.128458	0.516953	0.229238	0.149564
			16	0.0461011	0.0647485	0.0362387	0.02851	0.109628	0.178423	0.0891392	0.0710413	0.0342094	0.0213152	0.0275646		0.35032	0.347726	0.183325	0.45626	0.125964	0.132001	0.210935	0.119738	0.396516	0.390643	0.24357	0.140162	0.507235	0.237121	0.141381
			16.1333	-0.0506329	0.0263181	-0.00676275	0.00779395	0.144777	0.175247	0.107897	0.0710413	0.0128746	0.00244456	-0.0252507		0.237068	0.418968	0.179021	0.437682	0.104783	0.121693	0.210217	0.126076	0.402411	0.394976	0.212926	0.163801	0.53793	0.152088	0.159247
			16.2667	-0.0251243	0.00778102	0.0435673	0.0370224	0.0761038	0.182921	0.0799875	0.0710413	0.0342094	-0.013744	0.0601462		0.274948	0.373835	0.181713	0.406038	0.113325	0.158783	0.198795	0.131024	0.446547	0.420672	0.205295	0.177036	0.551581	0.224844	0.121196
			16.4	-0.0367441	0.106344	0.0160851	0.0146993	0.101674	0.179217	0.115536	0.0710413	0.0128746	0.0501481	-0.0108277		0.255428	0.348359	0.179939	0.430349	0.110779	0.177372	0.222894	0.118237	0.368096	0.411301	0.196332	0.15837	0.533997	0.214764	0.119423
			16.5333	0.0235068	0.0231532	0.0177017	0.0301604	0.0642164	0.130259	0.071592	0.0710413	0.0342094	-0.0168093	0.0506		0.274561	0.361856	0.177942	0.473371	0.0856727	0.13156	0.22116	0.103781	0.396255	0.37593	0.228793	0.0985462	0.533611	0.170568	0.168384
			16.6667	-0.0431705	0.0674613	0.0101576	-0.000978887	0.109371	0.197873	0.0386153	0.0710413	0.0128746	0.0408565	0.0502888		0.261419	0.401126	0.188436	0.423149	0.11134	0.130855	0.18546	0.0959422	0.405817	0.413618	0.219709	0.137791	0.562302	0.178968	0.157065
			16.8	0.0267922	0.0104938	0.0862454	0.0261648	0.0788405	0.176703	0.0928454	0.0710413	0.0252321	0.019591	0.0169808		0.251176	0.333469	0.173538	0.425416	0.137094	0.14222	0.180198	0.114011	0.376874	0.420269	0.25108	0.155845	0.527673	0.209595	0.149154
			16.9333	-0.0326822	0.044855	0.0629664	0.0059699	0.10501	0.151959	0.0959464	0.121803	0.00722226	-0.0040692	0.0191598		0.367327	0.352703	0.176788	0.414483	0.136274	0.125129	0.179839	0.106561	0.360369	0.402634	0.217771	0.148654	0.47708	0.114094	0.137153
			17.0667	-0.0136085	0.0561582	0.0633975	0.013657	0.110226	0.225792	0.0816515	0.125295	0.00295525	0.0481365	0.0315076		0.254655	0.378517	0.181576	0.459816	0.0887787	0.139577	0.159986	0.142366	0.394028	0.313754	0.21983	0.164566	0.524665	0.159583	0.113422
			17.2	0.00477099	0.0728866	0.124613	0.0450135	0.0687491	0.137669	0.0814245	0.099429	0.0189147	0.0724672	0.0713526		0.322103	0.349877	0.176775	0.366927	0.104438	0.127067	0.217632	0.107507	0.416295	0.420975	0.205779	0.154774	0.476385	0.189048	0.11956
			17.3333	-0.0113855	0.0688175	0.0837667	0.0411917	0.109799	0.143888	0.0863408	0.118893	-0.0110647	0.0413354	0.0519489		0.272435	0.362869	0.17814	0.399594	0.112893	0.13297	0.192517	0.123463	0.382636	0.348923	0.233274	0.170533	0.539627	0.198352	0.168112
			17.4667	0.0140046	0.0529933	0.101873	0.00649102	0.0756762	0.158575	0.0591879	0.121544	0.00145906	0.0687314	0.0316114		0.332926	0.374763	0.187816	0.378127	0.113842	0.113323	0.166145	0.115123	0.362072	0.431556	0.213168	0.119431	0.516413	0.148728	0.0808271
			17.6	-0.0142166	0.0227011	0.129894	0.0270769	0.0800377	0.101281	0.092694	0.135447	0.0122096	0.0696893	0.000482547		0.307222	0.364725	0.157175	0.387372	0.104999	0.126186	0.178882	0.100612	0.442355	0.37986	0.226976	0.112775	0.527519	0.180389	0.121469
			17.7333	-0.0192545	-0.040596	0.104459	0.0415391	0.0554934	0.176306	0.0638016	0.115531	0.00234571	0.0288826	-0.041334		0.302004	0.373287	0.159855	0.365061	0.123592	0.137815	0.206868	0.104782	0.384992	0.369884	0.238119	0.125321	0.558522	0.156998	0.148336
			17.8667	0.00976848	-0.0713405	0.12138	0.0177394	0.0841427	0.19086	0.0710626	0.141138	0.00916176	0.0508186	-0.0130066		0.276107	0.346925	0.151779	0.366305	0.105775	0.146449	0.184922	0.104449	0.383421	0.3851	0.213289	0.125168	0.539627	0.215411	0.110013
			18	0.0670427	0.0177277	0.0965916	0.0343732	0.0991088	0.172336	0.0591879	0.0802237	0.0124312	0.0827168	-0.0199588		0.345102	0.356331	0.164544	0.395727	0.143651	0.144863	0.18253	0.128022	0.345571	0.385302	0.191124	0.129988	0.520115	0.209983	0.0854641
			18.1333	0.0204574	0.0371689	0.104459	0.00579614	0.113989	0.171807	0.0981398	0.10014	0.0183606	0.0685398	0.00857604		0.28577	0.339164	0.177309	0.412038	0.124584	0.148123	0.187254	0.0870466	0.349239	0.360512	0.236424	0.117212	0.530989	0.219158	0.126379
			18.2667	-0.00274968	0.011398	0.105429	0.00675162	0.0779853	0.19483	0.0778697	0.101951	0.0248441	0.0579071	0.0412613		0.275527	0.337012	0.158292	0.366972	0.130192	0.134027	0.195985	0.0983885	0.364037	0.348419	0.228308	0.117212	0.529524	0.157774	0.138653
			18.4	-0.0017242	0.0213447	0.137438	0.00931395	0.0542106	0.150504	0.0607762	0.104732	-0.0224802	0.0489028	0.0127265		0.289829	0.329631	0.178897	0.395238	0.0808843	0.114733	0.163693	0.11668	0.364823	0.376837	0.219709	0.114994	0.555283	0.190728	0.11315
			18.5333	0.0541669	-0.033362	0.102304	0.00614362	0.0866228	0.13489	0.0953413	0.100787	0.0134841	0.0230395	0.0235179		0.266058	0.349709	0.164445	0.330261	0.106811	0.137727	0.195626	0.128189	0.345177	0.367566	0.260285	0.141387	0.502685	0.205201	0.116832
			18.6667	0.0333365	0.0181799	0.0934663	0.00683851	0.0830309	0.163074	0.0184208	0.118699	0.0012374	0.0243805	0.0133491		0.338531	0.335663	0.158329	0.338172	0.0880453	0.114204	0.19437	0.135917	0.359584	0.387619	0.225765	0.133201	0.515487	0.178709	0.045777
			18.8	0.0285495	0.0927801	0.0893709	0.0169577	0.0725975	0.14005	0.0838448	0.101951	-0.00668695	0.0385575	0.000482547		0.289442	0.364893	0.157845	0.333372	0.0969318	0.168386	0.199274	0.115401	0.330773	0.396084	0.192093	0.118819	0.504998	0.143042	0.0851914
			18.9333	-0.0425999	0.0715304	0.0827967	0.0215613	0.106464	0.169822	0.0813488	0.0986531	0.0175848	0.0172921	0.00867976		0.254075	0.334988	0.159383	0.319772	0.108364	0.161779	0.15867	0.131692	0.392457	0.408681	0.209777	0.117136	0.49744	0.175478	0.106058
			19.0667	0.0168683	-0.065915	0.0309578	0.0300301	0.0884187	0.154341	0.135428	0.104732	0.0203556	0.00368987	-0.0324103		0.257747	0.334777	0.158937	0.337994	0.0905905	0.109359	0.179301	0.12174	0.336012	0.321413	0.211109	0.126239	0.52158	0.122365	0.178204
			19.2	0.00607827	-0.0826436	0.047016	0.0341994	0.106806	0.168499	0.0695499	0.139521	0.00229027	0.0306069	0.0293286		0.336791	0.340935	0.147884	0.338394	0.114403	0.129005	0.164949	0.138308	0.324878	0.35245	0.174045	0.130676	0.536157	0.140586	0.139744
			19.3333	0.0130368	0.0321957	0.0732049	0.0273809	0.0743934	0.117424	0.0830128	0.11081	-0.0140571	-0.0144145	0.0180185		0.292728	0.335241	0.142785	0.311639	0.101677	0.0979058	0.202802	0.109897	0.381062	0.388023	0.227218	0.142304	0.503147	0.174832	0.10333
			19.4667	-0.000443883	0.00506835	0.0892631	0.0262083	0.0513028	0.164662	0.0709869	0.137129	0.0287233	-0.0503359	0.00286904		0.249437	0.316977	0.156419	0.304794	0.0706173	0.138168	0.16166	0.12691	0.414459	0.357791	0.208808	0.13649	0.497903	0.160875	0.119969
			19.6	-0.0018784	0.0407859	0.0886164	0.00783734	0.0796102	0.16797	0.0261355	0.128334	-0.00746271	0.0324269	0.00338785		0.271469	0.333427	0.166144	0.318439	0.082653	0.132441	0.155381	0.102336	0.374647	0.359202	0.237393	0.156763	0.509626	0.141749	0.105376
			19.7333	0.0144484	-0.0645586	0.0893709	0.000714833	0.112706	0.131582	0.0620621	0.104344	0.00517186	0.0185373	0.0185373		0.296013	0.34992	0.153863	0.301061	0.0967593	0.106804	0.176789	0.115513	0.332735	0.379256	0.260164	0.130982	0.52775	0.129472	0.111377
			19.8667	-0.0222923	0.000999107	0.0877543	0.0131793	0.0867939	0.110411	0.0498848	0.101886	0.0308845	0.00436038	0.0335829		0.264705	0.368774	0.16277	0.32075	0.0997359	0.13482	0.155142	0.0929955	0.353166	0.350838	0.214137	0.146129	0.476154	0.126371	0.0835548
			20	-0.0241433	0.0597752	0.087862	0.0228207	0.0368499	0.121129	0.0773402	0.0737572	0.00251193	0.00158242	0.0160469		0.220834	0.330601	0.154719	0.316528	0.103532	0.107421	0.204118	0.148982	0.362728	0.335924	0.233032	0.126928	0.489419	0.157128	0.119696
			20.1333	-0.022048	0.0882588	0.0821501	0.0234722	0.087478	0.14971	0.103132	0.148251	0.00168074	-0.0195872	0.0198862		0.244412	0.321997	0.143505	0.284794	0.092618	0.119843	0.169195	0.0937739	0.376218	0.36414	0.255319	0.179484	0.458724	0.155318	0.087919
			20.2667	0.00775795	0.0602273	0.0719116	0.014569	0.0588287	0.133302	0.0752225	0.11469	-0.0112864	0.0284995	0.0389786		0.307222	0.311705	0.150477	0.283683	0.0924455	0.111473	0.176909	0.133804	0.297638	0.363938	0.182645	0.117671	0.46875	0.153897	0.0922832
			20.4	-0.0107145	0.0652005	0.080749	0.0225167	0.064644	0.129862	0.0729534	0.114108	0.014925	-0.0336683	0.0223765		0.261033	0.340049	0.134883	0.31395	0.103144	0.126186	0.154604	0.126354	0.296982	0.395983	0.192093	0.0707001	0.466282	0.152475	0.0759174
			20.5333	-0.0578835	0.0859982	0.0243837	0.0600403	0.0683214	0.176967	0.0421701	0.112427	0.00827513	-0.00560182	0.0355544		0.229531	0.315332	0.159867	0.290261	0.10103	0.131648	0.172843	0.106673	0.330379	0.371194	0.192214	0.163189	0.459958	0.143429	0.132107
			20.6667	-0.0121548	0.0936843	0.0704028	0.03446	0.0962011	0.123114	0.0532128	0.0641221	-0.0186012	0.0148973	-0.00107399		0.287896	0.326299	0.119799	0.316305	0.101763	0.10883	0.130804	0.134527	0.343344	0.334715	0.232911	0.129529	0.457721	0.141749	0.0842366
			20.8	0.0708065	0.0841897	-0.000511939	0.00605674	0.101247	0.157781	0.0686423	0.105572	-0.00435945	-0.0253346	0.0437516		0.283065	0.310777	0.134226	0.313416	0.0792019	0.122398	0.17655	0.11807	0.291349	0.359605	0.196574	0.150108	0.39849	0.12818	0.0916014
			20.9333	-0.0330779	0.0475678	0.00821772	0.0304645	0.0843137	0.223411	0.0679615	0.092704	-0.038883	-0.0129777	-0.00532821		0.333699	0.313265	0.148008	0.283683	0.0850687	0.105218	0.117229	0.123852	0.308245	0.372302	0.189912	0.115223	0.368103	0.15002	0.105649
			21.0667	-0.0248585	0.0765036	0.0222282	0.00123604	0.0552368	0.0852709	0.0626671	0.104214	-0.00796148	-0.0511021	0.0228953		0.211365	0.338615	0.13167	0.311105	0.0687623	0.112354	0.165069	0.126577	0.358404	0.324738	0.187127	0.112546	0.402423	0.112156	0.138653
			21.2	0.0159586	0.0810248	0.0367776	-0.00844889	0.0145291	0.123643	0.0481453	0.117535	-0.00314037	-0.0190124	-0.0138368		0.297753	0.338573	0.145266	0.27715	0.0945161	0.148828	0.176431	0.0827655	0.31453	0.318692	0.200329	0.11813	0.442297	0.149374	0.0542327
			21.3333	-0.0259275	0.0344562	0.0612421	0.0329833	0.0929513	0.139654	0.0457249	0.109905	-0.0550642	-0.0185335	0.0229991		0.285577	0.331065	0.145266	0.291861	0.0772606	0.127508	0.136485	0.109675	0.312565	0.292995	0.2145	0.11836	0.411138	0.164235	0.0827365
			21.4667	-0.0301944	0.0335519	0.034191	0.030725	0.106806	0.0910928	0.0552549	0.111651	-0.0182687	-0.0559875	-0.0219303		0.256395	0.348992	0.131311	0.260661	0.0925749	0.153321	0.156278	0.135528	0.31846	0.358698	0.158663	0.122873	0.412527	0.146402	0.0805543
			21.6	0.0153651	-0.00939964	0.0305268	0.0438409	0.068407	0.09321	0.0634235	0.0694246	-0.0341727	-0.0353926	0.020405		0.256588	0.315332	0.140552	0.241239	0.0765704	0.0799334	0.121654	0.124964	0.299861	0.334412	0.176468	0.123715	0.427103	0.127792	0.130334
			21.7333	0.0456029	0.0335519	0.0430285	0.0531784	0.0950038	0.132508	0.067659	0.131567	-0.0285759	-0.060298	0.0162545		0.342783	0.316893	0.142575	0.254483	0.0703584	0.12231	0.135169	0.0951083	0.328023	0.320808	0.138072	0.0903607	0.420085	0.146143	0.109604
			21.8667	-0.0189375	0.0516369	0.0323589	-0.00436647	0.078755	0.104457	0.0611544	0.108159	0.0038419	-0.0354883	0.0136604		0.200542	0.306264	0.133184	0.261506	0.0667779	0.111033	0.151973	0.100668	0.336664	0.26226	0.171744	0.150337	0.370186	0.125983	0.059688
			22	-0.0242538	-0.0518991	0.0321434	0.0176092	0.105523	0.136346	0.0451955	0.109452	-0.0571699	-0.0641296	0.00608572		0.236295	0.308626	0.138816	0.255239	0.0839471	0.077819	0.148265	0.10267	0.346356	0.341365	0.239573	0.141463	0.410676	0.173411	0.0886009
			22.1333	0.0214512	0.0163714	0.0566078	-0.000935492	0.0757617	0.136478	0.0653899	0.106542	-0.0349485	-0.0700686	0.0135566		0.290215	0.340682	0.131509	0.254261	0.0768724	0.136406	0.127276	0.0869353	0.331558	0.328668	0.187127	0.138326	0.419854	0.166432	0.0989659
			22.2667	-0.00870084	-0.0229633	0.0517581	-0.0123142	0.058059	0.0970472	0.025001	0.0916693	0.0165319	-0.0691107	0.0432329		0.245379	0.299557	0.138642	0.260661	0.0901591	0.161338	0.142584	0.0984441	0.336926	0.35376	0.167262	0.101377	0.437438	0.163848	0.12556
			22.4	0.0135567	0.0864503	0.0349454	0.0235591	0.115101	0.156723	0.0652386	0.0986531	-0.00447034	-0.0597233	0.0323377		0.297173	0.280534	0.134065	0.238439	0.0379181	0.103192	0.139594	0.0964426	0.337973	0.315568	0.162175	0.120043	0.450626	0.172118	0.0806908
			22.5333	0.00748485	-0.0170857	-0.000404136	0.0260346	0.0678938	0.104589	0.062894	0.0881127	-0.00236449	-0.0557001	0.0683434		0.283451	0.321743	0.140193	0.226706	0.0861903	0.109095	0.160105	0.118459	0.319507	0.334916	0.188701	0.132665	0.394325	0.196414	0.13197
			22.6667	0.0215013	0.0434987	0.0291257	0.00701223	0.0814061	0.120467	0.0288584	0.0943852	0.0234034	-0.0521558	-0.00387557		0.278813	0.333891	0.131025	0.230839	0.0653112	0.107597	0.145634	0.0812088	0.306936	0.341365	0.200329	0.122873	0.427952	0.123269	0.128288
			22.8	-0.0172279	0.0480199	0.0145764	0.0164366	0.0742223	0.112661	0.0697768	0.105896	-0.0305154	-0.0639381	0.0205088		0.316112	0.307993	0.138171	0.239594	0.105215	0.0650445	0.132897	0.111621	0.345177	0.283926	0.148125	0.12907	0.442297	0.210887	0.110013
			22.9333	-0.0600659	0.015015	0.0200728	0.0268598	0.0256468	0.17313	0.0400523	0.120122	-0.0229235	-0.0889393	0.0384598		0.362689	0.289054	0.133444	0.207817	0.0780371	0.0993155	0.153348	0.115401	0.293708	0.362124	0.156482	0.116447	0.402578	0.185817	0.0795997
			23.0667	0.0541111	0.0195362	0.0393641	-0.00310698	0.0142726	0.108823	0.075525	0.0867548	-0.030737	-0.0664286	-0.0229679		0.27746	0.285174	0.120407	0.218661	0.0837314	0.11165	0.14384	0.105839	0.276551	0.332094	0.173076	0.134501	0.389467	0.172506	0.0842366
			23.2	-0.010545	0.0403338	0.018025	0.0248619	0.0536119	0.117689	0.0610032	0.0558451	-0.00186584	-0.0686318	-0.0259771		0.212911	0.260077	0.110582	0.236617	0.101634	0.105923	0.142165	0.125409	0.27118	0.297328	0.163871	0.12142	0.418311	0.18026	0.0577786
			23.3333	0.023473	0.125333	0.0403341	0.0207361	0.0578024	0.110941	0.0370269	0.123872	-0.0320115	-0.0572327	0.0358657		0.296013	0.295044	0.10521	0.200439	0.0701428	0.103632	0.154963	0.129245	0.289384	0.301057	0.169806	0.104972	0.380366	0.121589	0.0715532
			23.4667	0.00751135	0.0421423	0.0375319	0.0100523	0.0337712	0.150636	0.0203116	0.104667	-0.0291854	-0.0194914	0.00909485		0.355731	0.258643	0.134548	0.220884	0.0974064	0.108302	0.122372	0.122573	0.338762	0.33673	0.146066	0.104437	0.411061	0.124949	0.111377
			23.6	-0.0404137	-0.0130166	-0.00945712	0.0288141	0.0389879	0.113455	0.0579022	0.0958725	-0.0444799	-0.0796476	0.0267345		0.279199	0.286186	0.113757	0.245906	0.0665191	0.102047	0.145036	0.0991669	0.312174	0.357187	0.157088	0.0996938	0.382371	0.169534	0.103467
			23.7333	0.00108479	-0.000357145	0.0202882	-0.0103164	0.0559209	0.0912252	0.0647848	0.0588196	-0.0356135	-0.0774444	-0.0130066		0.200735	0.303142	0.11867	0.23595	0.0601777	0.0737664	0.14964	0.132637	0.315054	0.30015	0.177073	0.0899783	0.424404	0.136063	0.0846458
			23.8667	-0.0227946	0.0145629	0.0285868	0.0111815	0.047882	0.135684	0.0946605	0.089794	-9.25623e-05	-0.0976562	0.0400162		0.198416	0.31103	0.124786	0.202439	0.0510754	0.131296	0.1021	0.102169	0.292529	0.3197	0.147762	0.147277	0.414686	0.19706	0.0846458
			24	-0.0298756	0.0367168	0.0257847	-0.000327492	0.0419811	0.0803751	0.0131264	0.134995	-0.0351702	-0.0633633	0.00183142		0.261806	0.265729	0.120345	0.191284	0.0831275	0.106187	0.142465	0.115568	0.324746	0.302468	0.170654	0.114764	0.407359	0.173928	0.0641886
			24.1333	-0.0295361	-0.0324579	0.0248148	0.0338519	0.0507897	0.0487512	0.0568433	0.09057	-0.0147221	-0.00866712	0.0316114		0.271855	0.301413	0.103374	0.189284	0.0631111	0.0962319	0.149401	0.110342	0.310342	0.310832	0.159995	0.134272	0.418542	0.163718	0.100057
			24.2667	0.0148676	0.0416902	0.0414119	0.00427614	0.0420667	0.123775	0.0575996	0.106736	-0.0337848	-0.0938246	0.0169808		0.26915	0.323304	0.126634	0.184039	0.068676	0.108742	0.101263	0.085323	0.328546	0.284732	0.179132	0.0964043	0.424404	0.186721	0.0744172
			24.4	-0.0528218	-0.0125644	0.0437828	-0.00736317	0.00760192	0.134096	0.0464813	0.119863	-0.0109538	-0.0486116	0.0170846		0.24132	0.263957	0.119774	0.176573	0.0838609	0.0833693	0.121236	0.131747	0.336012	0.291584	0.184704	0.0947978	0.410676	0.166949	0.0674617
			24.5333	-0.0423849	0.0453072	0.0913108	0.0362406	0.0105096	0.110544	0.058356	0.131955	-0.0271351	-0.0570411	0.0504962		0.268377	0.315796	0.127676	0.211417	0.098528	0.079581	0.105987	0.111843	0.283098	0.328164	0.154544	0.108797	0.436281	0.19706	0.0873734
			24.6667	-0.00609902	0.041238	0.0650142	-0.00319386	0.0716567	0.0689958	0.0489772	0.109711	-0.0249738	-0.0597233	0.00909485		0.273595	0.288211	0.112356	0.16555	0.0566403	0.0815192	0.13798	0.0767054	0.258085	0.317886	0.19294	0.117901	0.404197	0.172118	0.0378668
			24.8	-0.0248078	-0.00578264	0.024707	0.0109643	0.0525002	0.115572	0.0091934	0.10208	0.00982675	-0.0698771	0.068551		0.236102	0.288886	0.109564	0.186173	0.0817902	0.0740307	0.142046	0.103392	0.261358	0.328164	0.16157	0.101071	0.384531	0.194475	0.0981477
			24.9333	-0.0402371	-0.0365269	0.0409807	-0.00944777	0.0630192	0.0982381	0.0557844	0.0863022	-0.0552304	-0.0652791	-0.0203738		0.247118	0.282348	0.115817	0.14395	0.0708761	0.0826644	0.135348	0.0889925	0.302744	0.31849	0.187974	0.130523	0.386459	0.175866	0.137971
			25.0667	-0.0162285	9.49392e-05	0.0299879	0.0250791	0.0681504	0.13661	0.0348335	0.123678	-0.04182	-0.0706434	-0.0240055		0.264705	0.292513	0.118782	0.18275	0.102238	0.114821	0.116213	0.122184	0.28179	0.2544	0.174893	0.118589	0.361933	0.109442	0.0883282
			25.2	-0.0165538	0.144322	0.0387175	0.0116158	0.0543816	0.137272	0.0240934	0.078801	-0.0307924	-0.0620223	-0.0502576		0.280552	0.294327	0.107964	0.183995	0.0471498	0.055794	0.131342	0.12085	0.280742	0.354365	0.137951	0.108874	0.37651	0.192795	0.105785
			25.3333	-0.0175034	-0.0216069	0.0267547	0.0139176	0.0407839	0.0748178	0.0347579	0.0815816	-0.0285204	-0.0416189	-0.0123841		0.267411	0.278467	0.107493	0.152839	0.0834294	0.106892	0.0988111	0.0968317	0.266597	0.316072	0.166172	0.0915847	0.423324	0.145885	0.050414
			25.4667	0.0157799	-0.0216069	-0.0272396	-0.00280298	0.0470269	0.132508	0.0238666	0.0744685	-0.0102889	-0.0130734	0.0280834		0.182955	0.291585	0.105818	0.159373	0.04193	0.0906816	0.11412	0.0956086	0.279563	0.334916	0.180586	0.117136	0.38615	0.157774	0.0606426
			25.6	0.0081944	0.0199884	0.0466927	0.0106169	0.0438626	0.0901666	0.0563138	0.0684547	-0.0230343	-0.0362547	0.00577442		0.263352	0.288421	0.108758	0.162928	0.0542246	0.0698019	0.116392	0.126521	0.261753	0.291081	0.18422	0.145747	0.448312	0.21722	0.0420947
			25.7333	0.0136051	0.0312915	0.0153307	0.00271265	0.0158119	0.132641	0.0453468	0.114237	-0.0351702	-0.0180545	-0.0180911		0.237262	0.271381	0.104863	0.135106	0.0692799	0.084779	0.0916351	0.105839	0.302088	0.311033	0.124143	0.144676	0.400187	0.182069	0.0527324
			25.8667	-0.0181605	-0.00171356	-0.0119358	-0.00219498	0.0483097	0.113058	0.0395229	0.0991057	-0.0393263	-0.0238978	0.0191598		0.296593	0.268513	0.124649	0.142662	0.0488754	0.0744711	0.0924125	0.0943855	0.294623	0.304987	0.20045	0.116677	0.369569	0.11306	0.0513686
			26	0.065208	0.041238	-0.0118281	0.00197432	0.0442901	0.128804	0.0549523	0.057591	-0.0374422	0.00646772	0.0314038		0.308382	0.273406	0.0981145	0.110573	0.0271766	0.0981701	0.123987	0.10973	0.264894	0.296522	0.188943	0.144064	0.41191	0.213601	0.049732
			26.1333	0.0103245	-0.0166335	-0.0553685	-0.0252129	0.00195759	0.0920191	0.0300686	0.0888887	-0.046087	0.0217942	0.0227915		0.279972	0.297743	0.113844	0.147684	0.0451654	0.0881267	0.135887	0.0878249	0.284801	0.266795	0.174409	0.0913553	0.365944	0.157128	0.00581702
			26.2667	-0.0215217	-0.0279367	-0.0320895	0.0118329	0.0548092	0.0893727	0.0538934	0.0766024	-0.0402684	-0.037021	0.0121039		0.203054	0.290952	0.110309	0.115551	0.0504714	0.118962	0.121834	0.0879361	0.285458	0.318692	0.15624	0.136031	0.387539	0.155577	0.0310477
			26.4	0.0224592	-0.00306997	0.0296646	0.0286404	0.0176933	0.103531	0.0572214	0.0770551	-0.0275229	-0.0145103	0.032234		0.228758	0.258263	0.0879671	0.126128	0.0679427	0.0506841	0.109814	0.107507	0.266991	0.312646	0.174166	0.154392	0.378669	0.203521	0.108376
			26.5333	-0.0248708	-0.0274845	0.010912	0.00453665	0.10595	0.126025	0.0200848	0.119281	-0.033009	-0.00770916	0.0307813		0.190492	0.277455	0.0952365	0.140839	0.0468478	0.0931484	0.103595	0.0770389	0.325664	0.331087	0.200571	0.0925792	0.349054	0.164106	0.0909194
			26.6667	0.0445402	0.081477	-0.00126633	-0.000848655	0.0396721	0.0670111	0.0470864	0.0977478	-0.0316791	-0.00723025	-0.00065886		0.298332	0.261848	0.0839603	0.128306	0.0374867	0.0700662	0.0912763	0.110175	0.323175	0.271329	0.18858	0.106196	0.354915	0.15506	0.0605062
			26.8	-0.0110868	0.0891631	0.00304454	-0.0152239	0.0648151	0.0458402	0.0202361	0.0867548	-0.0239764	-0.00933763	-0.0142518		0.234363	0.302636	0.0915398	0.125595	0.0441732	0.0977297	0.120339	0.0907717	0.300126	0.23747	0.102704	0.0941093	0.360005	0.162038	0.0871007
			26.9333	-0.0282338	0.0837376	-0.025192	0.00397214	0.035225	0.0417384	0.0426239	0.105508	-0.0229789	0.019112	0.032649		0.228565	0.239409	0.083278	0.0998173	0.0404202	0.0661897	0.0822467	0.143589	0.336273	0.268206	0.165446	0.134348	0.390238	0.149632	0.0884646
			27.0667	0.0116261	0.0575145	0.0362387	-0.0158754	0.0424088	0.104589	0.0497335	0.109775	-0.0450341	0.00790466	0.00390669		0.210205	0.279353	0.0978168	0.107551	0.074284	0.0846027	0.126319	0.0585805	0.27498	0.287453	0.245629	0.114152	0.371342	0.169146	0.0738717
			27.2	0.0472172	-0.0613937	-0.00600836	0.0215179	0.0316331	0.116233	0.0347579	0.0592723	-0.0301829	-0.0418105	0.0104438		0.317852	0.255353	0.0866646	0.132751	0.0736801	0.106716	0.115674	0.115457	0.27105	0.305692	0.17671	0.128534	0.340184	0.164494	0.0640521
			27.3333	-0.0101271	-0.0107561	0.00315238	-0.0202184	0.0223114	0.061586	0.0229589	0.0688427	-0.0220369	-0.0307947	-0.00646961		0.235909	0.27484	0.104019	0.086973	0.0688917	0.0773784	0.0961201	0.0981105	0.286766	0.286747	0.148609	0.146436	0.355918	0.118617	0.0311841
			27.4667	0.00503033	0.0204405	-0.0057928	-0.0364178	0.0472834	0.0994289	0.0470864	0.107577	-0.0547871	-0.0181503	0.000275002		0.270503	0.289856	0.0921477	0.0903952	0.0382632	0.100108	0.0939673	0.0857678	0.232677	0.27012	0.209777	0.139321	0.307561	0.155577	0.107422
			27.6	-0.00939581	0.109509	0.00584668	0.00184404	0.0231666	0.0715098	0.0399011	0.0932212	-0.0448678	-0.00569756	0.0425065		0.216969	0.28859	0.0988836	0.119328	0.0726016	0.0354428	0.0976749	0.112232	0.247869	0.311336	0.15188	0.0879127	0.320518	0.125208	0.056142
			27.7333	-0.00795262	0.0168235	0.0292334	0.00870595	0.0472834	0.0529853	0.0319595	0.0969718	-0.0268579	-0.0407568	0.00452929		0.261033	0.252737	0.0669528	0.098884	0.048789	0.0639873	0.105867	0.10267	0.233856	0.256315	0.164477	0.14284	0.30463	0.1517	0.0258652
			27.8667	0.00355846	0.0421423	-0.00945712	-0.0103164	0.0225679	0.0335346	0.0430021	0.0778958	-0.0445907	-0.0436305	0.0237254		0.323843	0.241771	0.0868755	0.11124	0.0738527	0.084779	0.0955819	0.102781	0.281919	0.280298	0.174288	0.0983167	0.360545	0.1685	0.0962383
			28	-0.00528062	-0.100728	0.0307423	-0.016136	0.0259033	0.070716	0.00586547	0.0612769	-0.0274675	-0.0681528	0.0665795		0.221994	0.272225	0.0815785	0.105906	0.067727	0.0622252	0.109575	0.0913276	0.248131	0.318087	0.127292	0.146588	0.316507	0.108408	0.097602
			28.1333	0.023471	0.0340042	-0.0271319	0.000367438	0.0105952	0.0789196	0.0371783	0.0656095	-0.0663688	-0.0888435	0.0468645		0.209239	0.271592	0.0898527	0.0804396	0.0617307	0.0482173	0.0724994	0.109286	0.282313	0.27919	0.124143	0.0921202	0.313191	0.117971	0.024365
			28.2667	0.0408608	0.0254138	0.0102654	-0.0152674	0.0454875	0.0569549	0.0538179	0.0709119	-0.0512406	-0.048899	-0.0404001		0.254462	0.283022	0.0780926	0.107017	0.0496087	0.109447	0.0921136	0.102392	0.28179	0.285437	0.144976	0.0873007	0.330544	0.153251	0.0851914
			28.4	-0.00103034	0.0602273	0.018025	-0.0199144	0.0396721	0.098635	0.0382371	0.0877247	-0.0309032	-0.0652791	0.0231028		0.269343	0.252484	0.0885254	0.0699063	0.0667348	0.0684804	0.0938477	0.107062	0.245119	0.271329	0.139404	0.119507	0.266917	0.140715	0.0779631
			28.5333	-0.0132907	0.0181799	-0.0449145	-0.0205658	0.0344553	0.0634385	0.0272701	0.0822929	-0.0406009	-0.0541674	0.00401045		0.230304	0.287114	0.0656255	0.0999507	0.0415418	0.0796691	0.118605	0.0817092	0.245772	0.210464	0.16593	0.0768202	0.317973	0.148857	0.0909194
			28.6667	0.0443919	0.0281266	0.0114509	-0.0147897	-0.00864696	0.0401505	0.0087396	0.0848795	-0.0536234	-0.0670992	0.0316114		0.227019	0.256281	0.0982137	0.0750174	0.0549147	0.0622252	0.0700476	0.0888257	0.250749	0.300855	0.173319	0.12731	0.281493	0.0824326	0.0985568
			28.8	0.00235296	-0.0541598	0.00681663	-0.0379813	0.0554934	0.0654232	0.0114624	0.0778958	-0.0474169	-0.0687275	0.0146981		0.236102	0.276527	0.0818266	0.0702619	0.0645347	0.069978	0.0761471	0.0772057	0.257561	0.293096	0.119419	0.0666456	0.251877	0.181681	0.0107267
			28.9333	0.0171612	0.0231532	0.0177017	-0.0113152	-0.00633792	0.0826246	0.0385396	0.0548104	-0.0344498	-0.0989015	0.0491473		0.26084	0.256238	0.0930284	0.0643953	0.00150902	0.0707709	0.055038	0.1432	0.289911	0.272337	0.17671	0.109409	0.287509	0.170051	0.0493229
			29.0667	0.00716428	-0.0283888	0.0300956	-0.0368955	0.073025	0.103928	0.00654618	0.079189	-0.0296841	-0.0294536	0.0623253		0.233783	0.30019	0.0727584	0.096484	0.0489616	0.0654849	0.0686723	0.108007	0.24276	0.276469	0.15515	0.124403	0.315659	0.127922	0.111649
			29.2	0.0604846	0.0543497	0.0332211	-0.0239969	-0.0190804	0.103663	0.0271944	0.0813876	-0.0466411	-0.0386495	0.0529865		0.251563	0.252274	0.0648564	0.0851063	0.05375	0.0371166	0.0840406	0.0997785	0.215258	0.260144	0.183008	0.120502	0.338102	0.0786849	0.0564148
			29.3333	-0.0694089	0.0624879	0.0573623	-0.0368521	0.0101675	0.0783904	0.0492041	0.0698773	-0.0396588	-0.0194914	0.0605612		0.311667	0.246664	0.0775344	0.0940396	0.0625503	0.0908579	0.0773432	0.0903824	0.264765	0.282616	0.134317	0.0918142	0.317818	0.1013	0.0573695
			29.4667	0.034079	0.0258658	0.0425973	-0.0329	0.00366795	0.0255956	0.047162	0.0680667	-0.0429283	-0.0442052	-0.0268071		0.259873	0.238945	0.070203	0.0879508	0.0531892	0.126979	0.089901	0.101391	0.280219	0.297026	0.143886	0.0905137	0.294758	0.152734	0.0677345
			29.6	0.0171273	0.11403	0.00498453	-0.00814489	-0.00437093	0.0667464	-0.00162236	0.0872721	-0.0491902	-0.0264841	-0.0301276		0.242673	0.227598	0.0632437	0.0696397	0.0604365	0.0542081	0.0832633	0.081042	0.268562	0.297832	0.171138	0.113234	0.331084	0.142395	0.0444132
			29.7333	0.00993269	0.00552043	0.0101576	-0.0035847	0.051645	0.067408	0.0202361	0.0816462	-0.060384	0.0125983	0.0352431		0.217742	0.260878	0.0812187	0.0777285	0.0524127	0.0633705	0.07232	0.0588585	0.273539	0.300553	0.140131	0.0559355	0.29283	0.151958	0.0111359
			29.8667	0.00642648	0.0475678	0.0167318	-0.00545219	0.0235942	0.107633	0.0572214	0.0692953	-0.0427621	-0.00905025	0.0192636		0.228565	0.285131	0.0656379	0.0642175	0.0561226	0.0639873	0.100186	0.0992224	0.269871	0.259741	0.138798	0.102601	0.346123	0.147306	0.0392306
			30	0.0677251	0.0647485	0.0332211	0.00366804	0.0326594	0.104722	0.0161518	0.102662	-0.0524596	0.0067551	0.00909485		0.277653	0.249743	0.0833152	0.0513731	0.0115172	0.0394954	0.0604199	0.0795408	0.260179	0.220742	0.155756	0.0898252	0.294604	0.1601	0.0733261
			30.1333	-0.0127449	0.0127544	0.00918767	0.00188744	0.01222	0.0879172	0.0586584	0.090182	-0.0516284	-0.00464393	-0.00823362		0.217356	0.2435	0.0823476	0.0739953	0.0408515	0.061168	0.0482209	0.0965538	0.292661	0.279996	0.116996	0.137791	0.313268	0.164752	0.0710077
			30.2667	0.00157335	0.0846418	-0.0059006	0.00366804	0.0253047	0.0655555	0.0225807	0.0849442	-0.0735728	-0.0492821	0.0385635		0.252916	0.239999	0.0799783	0.0596397	0.0572874	0.06989	0.0683732	0.0872689	0.261097	0.252384	0.109608	0.160282	0.308641	0.118488	0.0750991
			30.4	0.054699	0.0349083	0.0153307	-0.0238665	0.0513884	0.0934746	0.0427752	0.0720113	-0.0517947	-0.00991235	0.0271496		0.204021	0.263071	0.0678708	0.0601286	0.0448634	0.0721806	0.0864326	0.0913832	0.266335	0.241501	0.122931	0.117059	0.280413	0.106082	0.0553237
			30.5333	0.0582324	0.022249	-0.020881	0.000323996	0.0303503	0.0744208	-0.00774874	0.0962605	-0.0566712	-0.0257178	-0.019855		0.28751	0.24852	0.076939	0.0619953	0.0358043	0.0343855	0.0750109	0.104282	0.221938	0.300855	0.114574	0.102295	0.272547	0.131023	0.014
			30.6667	0.0463511	-0.055064	-0.00881046	-0.0276016	0.00700324	0.117027	0.0251523	0.0543577	-0.0420971	-0.0640339	0.0279797		0.276494	0.256618	0.076542	0.0592397	0.0421457	0.025135	0.0900206	0.0607488	0.294361	0.220238	0.132258	0.108338	0.276403	0.127017	0.039367
			30.8	0.000390177	0.0159192	-0.00493065	-0.0375904	0.0796102	0.0992966	0.00548727	0.0498312	-0.0386613	-0.0060808	0.026527		0.310701	0.211106	0.070389	0.0675508	0.0496087	0.119755	0.0775823	0.0818204	0.281004	0.236966	0.177679	0.060296	0.265914	0.16346	0.0527324
			30.9333	0.0169031	-0.0324579	0.00875653	-0.00345447	0.00529288	0.056161	0.0215975	0.0767318	-0.0747365	-0.0259094	0.0475909		0.207693	0.219711	0.0685035	0.0537731	0.0496518	0.0693613	0.0932497	0.0819315	0.271441	0.248454	0.179254	0.112469	0.300774	0.192666	0.0359575
			31.0667	0.037227	0.0362647	0.0376398	-0.00371498	0.0551513	0.0941362	0.0296147	0.0705239	-0.0917489	-0.0967941	-0.0226567		0.191072	0.210769	0.0720265	0.0443953	0.0493067	0.0155321	0.0803331	0.110842	0.285196	0.249059	0.158178	0.141234	0.291828	0.138648	0.0381395
			31.2	0.0166626	-0.00397414	-0.0671157	-0.0156583	-0.000608078	0.0920191	0.0181939	0.0641221	-0.0310695	-0.0427684	0.0207162		0.201701	0.238987	0.0443135	0.0670175	0.0465459	0.055882	0.0659215	0.080208	0.226915	0.275159	0.139646	0.0965572	0.324837	0.158808	0.0418218
			31.3333	0.0320727	0.104535	-0.0487943	-0.00592991	-0.00898907	0.116233	-0.0137239	0.0835216	-0.0703033	-0.0815635	0.0397049		0.271855	0.207099	0.0723739	0.0666175	0.0484439	0.0709472	0.0451712	0.114734	0.225735	0.250873	0.194031	0.0391054	0.252032	0.159195	0.0542327
			31.4667	0.00620488	-0.0799307	0.0174862	-0.00228186	0.0776432	0.0959887	0.010933	0.0954846	-0.0608273	-0.0917172	0.00463301		0.233976	0.234052	0.0647447	0.0608397	0.013329	0.0797572	0.0852964	0.0831547	0.297376	0.2283	0.16811	0.0873772	0.225655	0.181811	0.0594152
			31.6	-0.0442292	0.074243	-0.00654726	-0.0183944	0.0290675	0.044914	0.0197067	0.0364457	-0.0289637	-0.0843414	0.0208201		0.264318	0.24312	0.065886	0.0272844	0.0275648	0.0162368	0.0894824	0.0890481	0.259526	0.277275	0.163629	0.0703176	0.265837	0.0689926	0.0337754
			31.7333	-0.00640742	9.49392e-05	-0.00439175	-0.0230414	0.0158119	0.0891081	0.0166056	0.0916046	-0.0693059	-0.0319441	0.0605612		0.273595	0.2435	0.0521411	0.0447954	0.0189371	0.0354428	0.0827848	0.0893261	0.262276	0.253896	0.10016	0.0574655	0.244859	0.161134	0.0097721
			31.8667	0.0247976	-0.00171356	-0.0167857	-0.0239969	-0.000265963	0.0998258	-0.0215143	0.0566211	-0.0503539	-0.0565622	-0.0114502		0.242286	0.246748	0.0544113	0.0327065	0.00297573	0.0691851	0.0753697	0.0600816	0.219055	0.261958	0.142553	0.0966338	0.307021	0.129085	0.0345937
			32	-0.0298282	0.0511848	0.0013202	0.0156548	0.00512183	0.122982	0.041565	0.0832629	-0.0633764	-0.0823297	0.0356581		0.282292	0.216674	0.0714559	0.0600842	0.0142349	0.046191	0.0876286	0.0729247	0.230841	0.264276	0.166415	0.114917	0.257585	0.0913494	0.0124998
			32.1333	0.0138231	0.0104938	-0.0175401	-0.00962149	-0.0113836	0.0880495	0.0284803	0.0528705	-0.0393818	-0.0645128	0.0334792		0.211365	0.229918	0.0539399	0.0444398	0.0359337	0.0842504	0.0256766	0.0911052	0.240404	0.231827	0.189307	0.0778911	0.274012	0.186721	0.0637794
			32.2667	0.0161939	0.059323	0.00121248	-0.0196538	0.0135883	0.106177	0.0142609	0.0782837	-0.0353919	-0.0797434	0.00328413		0.342783	0.225405	0.0615815	0.0691508	0.0408084	0.0572916	0.0774628	0.0726468	0.252846	0.222556	0.131168	0.101377	0.275015	0.132445	0.0550509
			32.4	0.0165946	0.0046161	-0.0157079	-0.0373733	0.0241929	0.0482219	0.0091934	0.0730459	-0.0746257	-0.0832877	0.0320264		0.284417	0.215535	0.0638764	0.0496842	0.0505577	0.0638991	0.0588054	0.0702005	0.213816	0.25833	0.129472	0.102448	0.266762	0.109054	0.119287
			32.5333	0.0614627	0.041238	0.0111276	-0.0130091	0.00170102	0.0708482	0.00147867	0.0722699	-0.0532909	-0.0366378	-0.0219303		0.229338	0.222495	0.0471295	0.0297288	0.0573305	0.0174703	0.0317761	0.0594145	0.220626	0.245028	0.148125	0.0689406	0.273472	0.130894	0.0126361
			32.6667	0.00673605	0.0118501	-0.0330594	-0.0305548	-0.0176266	0.0909606	-0.0175813	0.0634108	-0.0780614	-0.0745708	0.0151131		0.158797	0.22802	0.049933	0.0587509	0.0446909	0.112795	0.0446927	0.102058	0.239748	0.208448	0.138677	0.0794211	0.292676	0.117325	0.0163184
			32.8	-0.0373811	-0.0324579	0.0335444	-0.0160491	0.00212859	0.0457079	-0.0197747	0.0967131	-0.0438704	-0.0724634	-0.0267034		0.244992	0.232997	0.0489034	0.0374176	0.0446477	0.0513008	0.046427	0.0815424	0.262144	0.269012	0.140252	0.114611	0.316893	0.123916	0.0470044
			32.9333	-0.0178359	-0.0749575	0.00907987	-0.0260815	-0.00377231	0.0814337	0.0223539	0.0437528	-0.0614369	-0.0880772	0.0198862		0.159764	0.254087	0.0553541	0.0443065	0.0345532	0.0388787	0.0529451	0.0686993	0.24551	0.313452	0.121841	0.121955	0.29391	0.167854	-0.0320972
			33.0667	0.0157278	0.0606794	0.00196686	-0.0261683	-0.015061	0.067408	-0.0103203	0.0764731	-0.0675879	-0.10666	0.00961362		0.208466	0.20208	0.0564209	0.0615064	0.0476243	0.00927698	0.0707652	0.0785957	0.266859	0.293298	0.144612	0.0988522	0.260438	0.133091	0.00895383
			33.2	0.0171029	0.0299351	-0.0184023	-0.0169178	0.0045232	0.0491481	0.0489772	0.0508012	-0.0447016	-0.0694939	0.00328413		0.257168	0.197313	0.0492632	0.0624842	0.0292472	0.0377334	0.0861934	0.0711456	0.234771	0.236362	0.111667	0.0801096	0.238535	0.112931	0.0149547
			33.3333	0.0363499	0.00687685	-0.0357537	-0.019567	0.0271862	0.0369749	0.00200811	0.0659328	-0.0660918	-0.0574243	0.0250744		0.309541	0.224097	0.0502059	0.0300399	0.0271334	0.0290114	0.0451712	0.0357855	0.230712	0.177008	0.170048	0.07223	0.26869	0.13322	-0.00318416
			33.4667	0.0648843	-0.000809228	-0.0305806	-0.0453209	0.0514739	0.0236108	0.00268881	0.0644455	-0.0537896	-0.0746665	-0.00449814		0.180056	0.232997	0.0438421	0.0240843	0.0088426	0.0471601	0.0113846	0.0823208	0.273668	0.215502	0.12063	0.0545585	0.25342	0.144205	0.0344572
			33.6	0.00304532	-0.0541598	-0.032305	-0.00575619	0.0288965	0.0466341	-0.0202285	0.0566211	-0.0598299	-0.0289746	-0.0136292		0.212524	0.211697	0.0402074	0.0157733	0.0326552	0.0441646	0.0444536	0.0889925	0.242369	0.286647	0.151516	0.0485915	0.282496	0.0912202	0.012227
			33.7333	0.0254115	0.048472	-0.0121514	-0.0167875	0.0110227	0.0655555	-0.0266574	0.0266166	-0.0760664	-0.0317525	0.00442546		0.243446	0.210009	0.0538158	0.0104844	0.0322237	0.0542962	0.0228063	0.0668646	0.202815	0.24785	0.153939	0.0651921	0.29846	0.105436	0.0470044
			33.8667	-0.0449263	-0.014373	0.0185639	-0.0258643	-0.00924564	0.0433261	-0.0194721	-0.00202984	-0.0580566	-0.0493779	0.033064		0.223154	0.215577	0.0500819	0.0225288	0.00983474	0.00399097	0.0312978	0.0866018	0.225864	0.241199	0.162781	0.0820987	0.306173	0.152217	0.0555965
			34	-0.0274121	0.0566103	0.011882	-0.0252563	0.00058923	0.0513975	0.0504899	0.0577203	-0.0719657	-0.044301	0.0151131		0.248278	0.202248	0.0394879	0.0106178	0.00720328	0.0271613	0.0533636	0.0861014	0.258608	0.244524	0.137587	0.13366	0.259667	0.180777	0.0189097
			34.1333	0.00790314	-0.0306494	-0.0359693	-0.0223465	-9.49681e-05	0.081169	0.00215934	0.0396789	-0.0695275	-0.0468874	0.00992492		0.169813	0.203092	0.0447849	0.0163066	0.0191528	0.0477768	0.058925	0.0688105	0.229532	0.252384	0.101493	0.0766671	0.244473	0.115774	0.0757809
			34.2667	0.039208	-0.0220591	-0.00622393	-0.0422375	0.0299228	0.0283742	0.00700001	0.0460807	-0.0795021	-0.0392242	0.00691579		0.241707	0.219626	0.0504168	0.0457287	0.0188508	0.0404645	0.028547	0.0687549	0.250358	0.247245	0.136255	0.0987758	0.223187	0.199903	0.059688
			34.4	-0.0375628	-0.00261789	0.00110464	-0.0272107	-0.0171135	0.0151425	0.0116893	0.0537112	-0.0817742	-0.0357757	0.0122077		0.197643	0.204484	0.0405423	0.00919549	0.0280824	0.0434599	0.0615561	0.0448479	0.225211	0.253795	0.127534	0.108644	0.29445	0.106986	0.0430493
			34.5333	-0.0164759	0.0245096	-0.0238987	-0.029773	-0.0290009	-0.00669002	0.00926903	0.0478913	-0.0944642	0.047466	0.00733088		0.202088	0.240041	0.0341909	0.0264843	0.0121643	0.0508603	0.0381746	0.0671426	0.242236	0.243819	0.107791	0.0920438	0.224807	0.153638	0.0219101
			34.6667	0.0155734	-0.00533056	-0.0109659	-0.0376339	-0.0142913	0.10234	0.0343797	0.0676787	-0.0828825	0.00100769	-0.0168459		0.230691	0.196385	0.0445368	0.00910665	0.0269177	0.0183513	0.0293243	0.0770389	0.257167	0.261454	0.133954	0.0902842	0.238381	0.0950971	0.00895383
			34.8	0.00219841	-0.0582289	-0.0622659	-0.0259077	0.0195748	0.0513975	-0.00918585	0.0548104	-0.0793913	-0.017863	0.0267345		0.23301	0.191956	0.0510867	0.0113288	0.0402476	0.063811	-0.00141244	0.0691997	0.206613	0.261655	0.137708	0.108185	0.244088	0.137485	0.00390774
			34.9333	0.0591451	-0.0523512	0.00035025	-0.0133565	-0.0246393	-0.00205883	0.00904216	0.0756324	-0.0675326	0.0193994	-0.0374947		0.240354	0.214565	0.0469186	0.00701779	0.0294198	0.035707	0.0350053	0.0394549	0.232282	0.274756	0.141948	0.103136	0.241774	0.116291	0.0077264
			35.0667	0.0393327	0.095945	-0.0206655	-0.0228677	0.0362512	0.0107759	0.0228077	0.0542285	-0.0731295	-0.0223651	0.0310926		0.175998	0.202417	0.032479	-0.01076	0.0236392	-0.00816691	0.0423606	0.075371	0.208316	0.263369	0.153939	0.0847761	0.251029	0.108925	0.0450951
			35.2	-0.0271856	0.0552539	-0.022821	-0.0296862	-0.0190804	0.0543085	-0.00865641	0.0330185	-0.0814971	-0.0170008	0.00463301		0.199189	0.227219	0.0371929	0.0261288	0.016435	0.0199371	0.0298626	0.0944411	0.232939	0.242811	0.180586	0.0606021	0.258279	0.114223	0.0307749
			35.3333	0.0122797	-0.0749575	-0.00687055	-0.0317274	0.00640462	0.0335346	-0.010396	0.0536465	-0.0721874	-0.053018	-0.0239018		0.236102	0.196385	0.0253709	0.0183066	0.0258824	0.0290995	0.0637089	0.0666422	0.233856	0.236966	0.136497	0.108415	0.296069	0.0998787	-0.0173679
			35.4667	0.0298173	0.0285787	0.00660114	-0.0283833	0.0345408	0.024934	-0.0308174	0.0502192	-0.0945196	-0.0490905	0.0156319		0.220255	0.193897	0.0226293	-0.00644884	0.0367533	0.0421384	0.040746	0.062528	0.197706	0.236966	0.14546	0.102065	0.273703	0.173798	0.0249106
			35.6	-0.00928145	-0.0428568	0.028048	-0.048752	-0.023442	0.0487512	0.0274214	0.0471153	-0.0686963	-0.0263883	0.0264232		0.217549	0.186473	0.0273805	0.0045289	0.0483146	0.0698019	0.0369786	0.0562454	0.209363	0.181845	0.162417	0.0981637	0.220642	0.0972941	0.0146819
			35.7333	-0.021001	-0.0451174	-0.0588172	-0.0292084	-0.000779073	0.0192443	0.0135802	0.0378036	-0.0537342	-0.0495695	0.0237254		0.201701	0.209799	0.0170842	-0.0224043	0.00625428	-0.0116028	0.0289058	0.0966649	0.189194	0.217618	0.148246	0.0916612	0.243085	0.0757127	0.0901011
			35.8667	0.0196214	-0.0473779	-0.040388	-0.0276016	0.0106806	0.0459725	0.0139584	0.067808	-0.090696	-0.0167135	-0.0353157		0.25968	0.217349	0.0346127	0.00515111	-0.00539322	0.0743831	0.0345269	0.0542995	0.209101	0.217921	0.0965266	0.0518045	0.193803	0.0750665	0.00145287
			36	-0.0325515	-0.036979	0.00196686	-0.0184812	-0.0325927	0.0258602	0.00571423	0.0367044	-0.0726307	-0.0468874	0.0382522		0.198803	0.166775	0.0188209	0.00208445	0.0544834	0.0201133	0.0483405	0.0697001	0.230841	0.230719	0.131894	0.0700116	0.208996	0.0901864	0.0467317
			36.1333	-0.0273096	-0.0301973	-0.0471777	-0.0347241	0.0170947	0.00429243	-0.00510158	0.0561684	-0.0787264	-0.0753371	0.0403275		0.237455	0.198537	0.0291792	-0.0117378	0.0117329	0.0153559	0.0206535	0.071368	0.196135	0.215099	0.123537	0.0555531	0.214164	0.102334	-0.0109579
			36.2667	-0.0180861	-0.0460215	0.00821772	-0.0341595	0.00298384	0.00429243	-0.0028325	0.0174342	-0.0853762	-0.0569454	0.0130378		0.212331	0.1777	0.0379	-0.00404888	0.0284276	-0.0043786	0.0493571	0.0606376	0.252061	0.206231	0.157936	0.108185	0.212775	0.104272	0.0137272
			36.4	-0.00347119	-0.0383354	-0.0238987	-0.0283833	0.0425798	0.0827569	-0.0336915	0.0236421	-0.0811092	-0.0409484	0.0223765		0.284417	0.179092	0.0203716	-0.023871	0.0037522	0.0379977	0.0271118	0.061138	0.222461	0.263469	0.115301	0.0869182	0.19951	0.157903	0.0352755
			36.5333	-0.0598918	-0.0320058	-0.0440523	-0.039371	0.0170947	0.0475604	0.0364219	0.0514479	-0.086817	-0.102158	0.0490435		0.198609	0.189341	0.0309532	-0.0464042	0.0263569	0.0429313	0.0465465	0.056301	0.222723	0.278686	0.146914	0.0626676	0.222879	0.14162	0.0193189
			36.6667	0.0390484	-0.111579	-0.040388	-0.0243877	-0.0194226	-0.0119827	0.0449686	0.0451754	-0.0793913	-0.048899	-0.00636586		0.246731	0.187443	0.0257926	-0.00880439	0.00802297	0.0220515	0.0392511	0.0735919	0.196268	0.189906	0.0995546	0.0576186	0.229974	0.12482	0.021501
			36.8	0.0357662	0.00552043	-0.040388	-0.0252129	0.0387314	-0.000868033	-0.000941683	0.0357344	-0.0615477	-0.0960278	-0.0464183		0.221994	0.179345	0.030705	-0.0153822	0.0382201	0.0108628	0.0445731	0.0507969	0.237521	0.186682	0.130683	0.0963277	0.197042	0.106857	-0.0130037
			36.9333	0.0115944	0.0362647	-0.0411424	-0.0202184	0.0173513	0.042003	0.0145634	0.0407135	-0.0830487	-0.0968899	-0.00211157		0.194164	0.186094	0.0305438	-0.0135155	0.00133641	0.0380858	0.0247198	0.0398441	0.189717	0.234548	0.157209	0.0946447	0.167581	0.0838541	-0.0151858
			37.0667	-0.0206758	0.00958951	-0.0903947	-0.0363744	-0.0545715	-0.0285225	0.0335478	0.0445934	-0.0862074	-0.101584	0.0101325		0.277074	0.205159	0.0280999	-0.029871	-0.000820469	0.0605514	0.0434968	0.0534099	0.204124	0.224672	0.132137	0.0965572	0.16573	0.0519343	0.0384123
			37.2	-0.0112608	-0.0243197	-0.0560151	-0.0360269	-0.00830491	0.0524561	-0.0442047	0.0514479	-0.0865953	-0.0599148	-0.00501691		0.213104	0.198368	0.0272068	-0.000404443	-0.00604032	0.0275137	0.0125805	0.0566346	0.228091	0.180132	0.0878057	0.0980872	0.181155	0.127792	0.0369121
			37.3333	0.02012	-0.0600373	-0.0495487	-0.0495771	0.0142726	0.0547055	0.010101	0.0201501	-0.0945196	-0.110205	0.0201975		0.203248	0.18622	0.0338312	-0.0438265	0.032914	0.022492	0.042241	0.0641959	0.224426	0.232129	0.100645	0.0918907	0.224344	0.0777803	0.00418043
			37.4667	0.0078179	0.00325985	-0.0408191	-0.0380248	-0.0122388	-0.0148937	0.0097985	0.0647688	-0.0779506	-0.0851077	0.00286904		0.183728	0.14965	0.037962	-0.0164488	0.0227764	0.0335926	0.00127852	0.0966649	0.183693	0.203813	0.0809017	0.0490505	0.186708	0.132315	0.0345937
			37.6	-0.0382404	0.0199884	-0.0542907	-0.0208264	0.00888471	0.0379011	0.00987407	0.058561	-0.0905852	-0.104936	0.00235027		0.261806	0.179134	0.0272564	0.000928909	-0.0102247	0.0161488	0.0411048	0.0739811	0.222329	0.19555	0.0942252	0.10306	0.176681	0.117712	-0.029915
			37.7333	-0.00830915	0.0281266	-0.0663613	-0.0286004	-0.0217316	0.0344608	-0.00668987	0.0623762	-0.0896985	-0.0668118	0.0309888		0.214843	0.193391	0.0272564	-0.0216933	0.0111289	0.0100699	0.00145792	0.0226644	0.224164	0.208851	0.138677	0.0697056	0.198353	0.0779095	0.000770925
			37.8667	0.0121169	-0.040596	-0.0325205	-0.0369389	-0.0264353	0.0114376	-0.00956399	0.00851051	-0.0663134	-0.0927709	0.00484056		0.200349	0.188413	0.0224184	-0.00880439	0.00211296	0.0516532	0.0281882	0.0550779	0.237654	0.188798	0.14001	0.0670281	0.183006	0.089411	0.00622618
			38	0.0298182	0.00145135	-0.0450222	-0.0207396	-0.00744971	0.0437231	0.00420149	0.0405195	-0.0824946	-0.0438221	-0.0135255		0.2591	0.172512	0.0287574	-0.0514265	0.00142271	-0.00323327	0.013059	0.0560786	0.23988	0.209758	0.140858	0.0726126	0.215321	0.11642	-0.00304784
			38.1333	0.0127943	-0.0202505	-0.0615115	-0.0488388	-0.0369542	0.0156718	0.0119919	0.0497666	-0.0770085	-0.0613517	0.014283		0.14353	0.169939	0.0200491	-0.0340043	0.0293766	0.0181751	0.0106072	0.0757602	0.179111	0.24654	0.128019	0.0736836	0.213701	0.0991033	0.0480955
			38.2667	-0.00357456	-0.0681756	-0.0220665	-0.0342897	-0.0262642	0.0337992	-0.0176569	0.0487319	-0.0844895	-0.0812761	0.0393936		0.222187	0.170909	0.0171463	-0.0382265	-0.000475415	0.0213467	0.0214907	0.0445143	0.197706	0.201092	0.119055	0.0672576	0.149842	0.0624019	0.0310477
			38.4	0.0521097	-0.0279367	-0.0179711	-0.0443655	0.0200879	0.0447817	-0.0360361	0.0615355	-0.0907514	-0.0784024	-0.00781849		0.202668	0.182129	0.0193543	-0.0066266	0.0241568	0.0439004	-0.00165166	0.0285022	0.181728	0.205929	0.113968	0.0752137	0.178918	0.0666665	0.0636429
			38.5333	-0.0253679	-0.0084953	-0.0400647	-0.030685	-0.0254945	0.021626	-0.00245436	0.0370923	-0.101003	-0.0551254	-0.0144594		0.18798	0.172807	0.0207065	-0.0411154	0.0204469	0.0140344	0.0336897	0.023554	0.216961	0.182349	0.0893803	0.0736836	0.203289	0.111768	0.00868104
			38.6667	0.0590768	0.102275	-0.0329516	-0.0305113	-0.0325072	-0.0385786	0.00208377	0.0343764	-0.135028	-0.0663328	0.00452929		0.16015	0.173144	0.0167989	-0.0447154	-0.0138052	0.0392311	0.0283676	0.0368975	0.20203	0.181744	0.156846	0.122797	0.196965	0.025442	-0.0075484
			38.8	0.0511438	-0.0148251	-0.0395258	-0.0254735	0.0168382	-0.0344767	-0.0150853	0.0349584	-0.086817	-0.097273	-0.0123841		0.174645	0.171078	0.0193047	-0.0421376	0.0168664	0.00689829	0.00869363	0.0757046	0.244595	0.197263	0.0670937	0.0468319	0.17753	0.0634358	-0.00673013
			38.9333	0.0392884	-0.00668697	-0.0602183	-0.0685127	0.00820055	0.0192443	-0.00547972	0.0422009	-0.0943534	-0.0769656	-0.00885618		0.245765	0.154543	0.012147	-0.0427598	0.0221293	-0.000854574	0.00247446	0.056857	0.196268	0.234951	0.115664	0.0853881	0.18771	0.0401743	0.0201372
			39.0667	0.0329101	0.0064246	-0.0426512	-0.0299468	-0.0490126	-0.0429451	-0.000866018	0.0193741	-0.110257	-0.0456421	0.0314038		0.219675	0.179767	0.0205328	-0.0492487	0.00521892	-0.0097527	0.00546449	0.0604152	0.148988	0.201092	0.112757	0.100612	0.212853	0.0821742	0.0270927
			39.2	-0.0282764	-0.0134687	-0.00514614	-0.0340292	-0.0322506	-0.0164815	-0.012665	0.00404866	-0.106655	-0.0730382	0.014283		0.18798	0.15429	0.0149753	-0.0542708	0.00543459	0.0481292	0.0131786	0.0619164	0.177802	0.208851	0.122205	0.0833226	0.227892	0.0926418	-0.0155949
			39.3333	-0.00594989	0.0308392	-0.0179711	-0.0540504	-0.0134361	-0.0129089	-0.0160686	0.0612122	-0.10865	-0.0642255	0.0162545		0.230498	0.169095	0.0257182	-0.0359599	0.00159524	-0.00992892	0.0515099	0.0356743	0.176884	0.227192	0.0817496	0.0759022	0.210153	0.0887649	0.000634505
			39.4667	0.0144841	0.0652005	-0.0282096	-0.0427586	-0.038066	-0.00192651	-0.00653863	0.0248707	-0.0958496	-0.081755	-0.0296087		0.239581	0.168673	0.0029796	-0.0431154	0.0321375	0.0158845	-0.0156446	0.0785401	0.210937	0.173783	0.175257	0.0837816	0.214704	0.102076	0.0142727
			39.6	0.041586	0.00597252	-0.0345682	-0.0285136	-0.0159162	0.0287712	-0.0114549	0.034053	-0.0567266	-0.106948	-0.0151857		0.18798	0.171331	0.00673831	-0.046182	-0.00729128	0.0318306	0.00582328	0.0274458	0.222723	0.191216	0.130078	0.0658806	0.186553	0.0925126	0.0118179
			39.7333	0.0392653	-0.0568725	-0.043729	-0.0501417	-0.000522503	0.0519268	0.00730252	0.0647688	-0.08255	-0.0790729	-0.00512073		0.211365	0.16707	0.0193047	-0.0670264	-0.000863625	-0.00235228	0.00678001	0.0746483	0.208054	0.182651	0.158542	0.0770497	0.187942	0.0972941	-0.0179134
			39.8667	0.0512185	0.0267702	-0.0560151	-0.0491428	-0.0241262	-0.0474439	-0.043297	0.0167229	-0.0790034	-0.0742834	-0.0175722		0.200542	0.166016	0.0139209	-0.0608486	-0.00802468	0.0290995	0.0373973	0.0342287	0.270003	0.186581	0.082234	0.0983932	0.224344	0.133608	0.0285929
			40	0.0132104	-0.00985172	-0.0480399	-0.0621284	0.00375352	0.00984967	0.0250766	0.0193741	-0.112696	-0.068536	-0.0243168		0.20692	0.173693	-0.003347	-0.0472931	-0.00755011	0.0214348	0.0359023	0.0495181	0.212246	0.178217	0.102462	0.0749842	0.186862	0.0888941	-0.00154757
			40.1333	0.031146	0.0543497	-0.0680857	-0.0308588	0.0147001	0.0225522	-0.033162	0.025194	-0.0865953	-0.0935372	0.030885		0.191265	0.169601	0.00252062	-0.0859596	-0.01497	0.0343855	0.000441268	0.0219972	0.192467	0.179325	0.0726654	0.0393349	0.159329	0.0682172	0.000361764
			40.2667	0.0149562	-0.0279367	-0.030904	-0.0397185	-0.0319085	0.027051	-0.0403473	0.0316605	-0.108484	-0.0577117	-0.0329291		0.172132	0.164287	0.0226169	-0.0584487	0.0192821	0.0309496	-0.024794	0.0519088	0.249311	0.195852	0.134801	0.057236	0.194343	0.0527096	0.0269563
			40.4	-0.018048	0.0837376	-0.0316584	-0.0441918	-0.0390922	0.00257231	0.000344127	0.0211202	-0.0843787	-0.058957	-0.0400888		0.226632	0.181918	0.00873554	-0.0717819	-0.0263155	0.0132415	0.012461	0.0562454	0.241713	0.160078	0.134317	0.0484384	0.172517	0.0794602	-0.0322335
			40.5333	-0.0423746	-0.0301973	-0.0186178	-0.039067	-0.0621828	0.0286389	0.0131264	0.0696833	-0.0693059	-0.0842456	0.0359694		0.225279	0.146192	0.00405881	-0.048582	-0.00552259	0.035707	-0.0107412	0.0538547	0.248654	0.141133	0.0691527	0.058154	0.166115	0.113577	-0.00536623
			40.6667	0.103314	0.0046161	-0.0473933	-0.029773	-0.0175411	0.0201706	0.00284011	0.00372536	-0.086817	-0.0327105	0.00463301		0.151067	0.15952	0.00849986	-0.0504487	-0.0226055	-0.00525959	0.0286067	0.0449591	0.242369	0.166024	0.0874423	0.0956392	0.158866	0.0926418	-0.0170951
			40.8	-0.0370819	-0.0717926	-0.00902599	-0.0249089	-0.0192515	-0.0205833	-0.0293803	0.0321131	-0.110424	-0.0266756	0.00961362		0.237841	0.149524	-0.00389287	-0.0717819	0.00681508	0.0153559	-0.000635112	0.0496293	0.233462	0.178418	0.141221	0.0790386	0.154315	0.0678295	0.0115451
			40.9333	0.0398675	-0.0116602	-0.0122592	-0.0477965	-0.0377239	0.016201	-0.034826	0.0147183	-0.106933	-0.0763907	-0.0287787		0.161117	0.150241	-0.00180881	-0.0809818	-0.0131151	-0.0277252	-0.00177122	0.0400109	0.205433	0.201999	0.1044	0.0873007	0.164264	0.091091	0.00677176
			41.0667	0.0200606	-0.0758617	0.0256769	-0.0499246	-0.0577357	-0.0147614	-0.0243127	0.00644128	-0.0684192	-0.0433431	0.00203897		0.185081	0.162726	0.00703603	-0.0805374	-0.0134601	-0.0165364	-0.00147227	0.0183278	0.230188	0.1629	0.078237	0.0466789	0.168506	0.112543	-0.0371433
			41.2	-0.0084463	-0.0338143	-0.0282096	-0.0455815	0.00751638	0.0181858	-0.0548692	0.0497019	-0.103441	-0.0420021	0.0194711		0.19745	0.158297	-8.45144e-05	-0.0845374	-0.0220016	-0.0147744	-0.000754679	0.052298	0.199542	0.210161	0.103552	0.0609845	0.14105	0.0524512	-0.0124581
			41.3333	-0.00578243	0.0425944	-0.0166779	-0.0442352	-0.0385791	0.0181858	-0.000260914	0.0262933	-0.0971795	-0.0885561	-0.0490124		0.200155	0.136828	-0.0213593	-0.0689375	-0.0113032	-0.0275489	-0.0120567	0.0398997	0.212246	0.163807	0.121841	0.0764376	0.155472	0.118746	-0.00686645
			41.4667	0.00134655	-0.0568725	-0.0315506	-0.0608255	-0.0402895	0.05325	0.0048066	0.0235774	-0.0968471	-0.0578075	0.018641		0.12575	0.155555	-0.00879289	-0.074493	-0.018076	-0.042526	0.0349455	0.0221085	0.206351	0.199681	0.0733921	0.0954863	0.13033	0.0481866	-0.0322335
			41.6	0.00932539	0.00732893	-0.0134447	-0.0550927	-0.0286587	0.0478249	-0.0251448	0.0511892	-0.133088	-0.0342431	0.022584		0.211751	0.172005	0.00642819	-0.0507153	-0.0232526	0.028659	-0.0299965	0.0300589	0.186967	0.172775	0.095073	0.0856176	0.19226	0.0874725	0.020819
			41.7333	-0.0387026	0.0100416	-0.00320623	-0.0474056	-0.0291719	-0.0299779	-0.0231026	0.0351524	-0.0953509	-0.0356799	-0.0383249		0.229145	0.120504	0.00346336	-0.0698264	0.0186351	0.011039	0.00139808	0.0464046	0.201374	0.190914	0.105247	0.0895192	0.142207	0.104531	-0.0625104
			41.8667	0.00625243	-0.0577767	-0.0436212	-0.0654725	-0.0559398	0.00601254	0.00692438	0.0127138	-0.103386	-0.0259094	0.0187448		0.207886	0.161081	-0.00215611	-0.0663153	-0.00164017	-0.00649302	-0.0268271	0.033506	0.230188	0.15907	0.0638234	0.0337504	0.178532	0.0658911	-0.0192772
			42	0.0576501	-0.0121123	-0.012798	-0.055527	-0.0484995	-0.0393726	-0.0320275	0.0233187	-0.0855978	-0.069015	-0.0250432		0.187787	0.162726	-0.00308653	-0.0945374	-0.00992273	0.012008	0.0245404	0.0391769	0.222199	0.217719	0.10549	0.0710061	0.185474	0.104402	-0.0115035
			42.1333	-0.00394819	0.0652005	0.00315238	-0.052096	-0.0372108	0.0109083	-0.0532809	0.0110971	-0.0882023	-0.0716971	-0.025562		0.182182	0.130163	-0.00235461	-0.0924929	-0.00310687	0.0128009	-0.0201894	0.0257779	0.218531	0.230719	0.0909549	0.0427774	0.148608	0.0454728	-0.0286876
			42.2667	-0.0567254	0.127141	-0.0422201	-0.065516	-0.002575	0.0115699	-0.0142534	0.00450134	-0.115356	-0.0691107	-0.0190249		0.233783	0.161418	0.00185075	-0.0800041	-0.0186368	-0.0243773	-0.00715315	0.0283354	0.262276	0.145466	0.17029	0.0823282	0.178687	0.118488	0.0260015
			42.4	-0.0148774	-0.0356228	-0.0296107	-0.0537029	-0.0502955	-0.0158199	0.0249255	0.0247414	-0.105436	-0.0907593	-0.00553575		0.226825	0.141636	-0.011646	-0.0891596	-0.0226918	-0.0123957	0.0182615	0.0648075	0.211851	0.140629	0.0798116	0.0654981	0.136114	0.074808	-0.027051
			42.5333	0.0313136	-0.00487831	-0.0471777	-0.0321616	-0.00916007	0.02242	0.00208377	0.00333738	-0.103885	-0.0898972	-0.0340706		0.189719	0.154206	-0.00660955	-0.0806263	-0.0206212	-0.00464291	-0.00775117	0.01249	0.228091	0.156954	0.118329	0.0528755	0.148608	0.0396573	-0.0237778
			42.6667	0.0300873	0.0190841	-0.0629126	-0.0570905	-0.00933113	0.0154071	-0.0724164	0.034247	-0.122837	-0.0854909	0.00795344		0.238228	0.163148	-0.0170547	-0.0528042	-0.0201035	-0.0115147	-0.0219834	0.0231648	0.198756	0.183255	0.0655191	0.0671046	0.134109	0.0590419	8.89747e-05
			42.8	0.0300052	-0.0532555	-0.0496565	-0.0356361	-0.0606434	-0.0278609	-0.0618276	0.0424595	-0.0978999	-0.0652791	-0.0369759		0.25195	0.139569	-0.0115716	-0.0887152	-0.028645	-0.00305705	-0.0111597	0.0277794	0.213949	0.200588	0.0638234	0.0750606	0.159329	0.112672	-0.0151858
			42.9333	0.00809659	-0.0604895	-0.0795096	-0.019263	-0.01489	0.0277126	-0.00706807	0.0143303	-0.118958	-0.0576159	0.00774589		0.163822	0.136743	-0.00215611	-0.0796486	-0.00681679	-0.00376186	-0.00805014	0.0338396	0.211066	0.15766	0.144007	0.0752901	0.143672	0.0260882	-0.0490085
			43.0667	-0.0219198	-0.0347184	-0.0326283	-0.0720739	-0.0712479	0.000852084	-0.00729497	0.0551337	-0.119512	-0.0551254	-0.0142518		0.223927	0.141552	-0.0116089	-0.100448	-0.00905997	-0.000678357	-0.00398382	0.0178274	0.18985	0.178519	0.0452916	0.0881422	0.175293	0.132962	0.0360938
			43.2	-0.0101247	0.0855461	-0.00978045	-0.0563956	-0.000608078	-0.0332859	-3.40123e-05	-0.00144786	-0.0882023	-0.0580949	0.00235027		0.238808	0.158803	0.000858293	-0.109471	-0.0513791	0.0211705	-0.0182759	0.0267787	0.230579	0.160783	0.101614	0.045149	0.17136	0.0520635	-0.00713924
			43.3333	-0.0172871	-0.0283888	-0.100741	-0.0283398	-0.021304	-0.0107918	-0.0185645	0.0257113	-0.0815525	-0.112695	-0.0140443		0.233203	0.12371	-0.0148218	-0.0627597	-0.012166	0.0165893	0.00911217	0.0262783	0.198495	0.133273	0.115664	0.0522635	0.160177	0.0189805	-0.0431441
			43.4667	0.0135308	-0.0419524	-0.0524585	-0.0604347	-0.0512361	0.00865888	0.00594114	0.0203441	-0.118348	-0.10417	-0.0092712		0.206146	0.146402	-0.0141643	-0.114359	-0.0316216	-0.0271966	0.000501106	0.0566346	0.226782	0.151714	0.0726654	0.0625146	0.153776	0.0687341	-0.00850304
			43.6	0.0407491	0.0407859	-0.0728277	-0.0246049	-0.0707348	-0.0140999	0.00828579	0.0303025	-0.124555	-0.0889393	-0.0454845		0.232623	0.141847	-0.0199575	-0.0775597	-0.00025967	-0.00957649	-0.0304151	0.0301145	0.207007	0.182752	0.0597052	0.103519	0.183468	0.00864207	0.0235467
			43.7333	-0.000706357	-0.0116602	-0.0505186	-0.0510972	-0.05269	-0.0191278	-0.0162198	-0.00991898	-0.108263	-0.0526348	-0.0184024		0.156672	0.137671	-0.00565442	-0.103959	-0.00509124	-0.0312491	-0.0161231	0.0199957	0.229665	0.17469	0.0724231	0.0986993	0.145832	0.0139405	-0.0341429
			43.8667	-0.0216681	0.0141107	-0.0442678	-0.0605214	-0.0550846	0.0193766	-0.0342209	0.00333738	-0.1066	-0.0847245	0.0197824		0.2419	0.165552	-0.00725464	-0.105915	-0.0182054	-0.0103694	-0.0146281	0.0233316	0.195874	0.160783	0.110577	0.0759786	0.194728	0.101817	-0.035643
			44	0.00820657	0.052089	-0.0181867	-0.0516183	-0.0144623	0.0173919	-0.0463225	0.00857519	-0.112807	-0.0973688	-0.00636586		0.229338	0.133158	-0.0135688	-0.0816041	-0.0287313	-0.0194437	0.0154509	0.00965455	0.227829	0.164613	0.0806594	0.0547115	0.236992	0.10298	0.00158924
			44.1333	0.0180738	0.0466636	-0.0864071	-0.0427586	-0.0306257	-0.0561768	-0.0185645	0.0470507	-0.0925247	-0.078115	0.000482547		0.211751	0.13649	-0.00737871	-0.107293	-0.0271783	-0.0396187	-0.0671916	0.0305593	0.163524	0.115134	0.0537701	0.0945682	0.163725	0.0502542	-0.0537819
			44.2667	0.0374482	-0.0193463	-0.0852216	-0.0646473	-0.0427696	-0.0581616	0.00684871	0.0500252	-0.117406	-0.0788813	-0.0602188		0.221994	0.116244	-0.0133208	-0.109382	-0.025237	-0.0155673	-0.0142095	0.0591365	0.220626	0.199782	0.0612798	0.0863827	0.167658	0.0582665	-0.0293695
			44.4	-0.0151234	0.022249	-0.103435	-0.0198276	-0.0603869	-0.0461208	-0.00510158	0.0324365	-0.115245	-0.11691	-0.0501538		0.172712	0.119239	-0.0154048	-0.111648	-0.0254096	0.000466944	-0.0118176	0.0243879	0.199933	0.158466	0.0599474	0.0936503	0.142515	0.0718358	-0.0312788
			44.5333	0.00726625	-0.0261282	-0.0824195	-0.0525738	-0.0525189	-0.0395048	-0.0283214	0.0387089	-0.111089	-0.0544548	-0.0241093		0.179863	0.124595	-0.0280581	-0.101693	-0.0187231	0.00707444	-0.0344814	0.00214888	0.203077	0.168946	0.0623698	0.0645036	0.144366	0.046765	-0.0322335
			44.6667	0.0715555	-0.0880689	-0.0942745	-0.0600003	-0.0225868	0.0394889	-0.0175813	0.0389676	-0.11724	-0.0669076	-0.033448		0.164595	0.130754	-0.0162856	-0.110537	-0.0304568	-0.0331874	-0.0096648	0.0386766	0.217746	0.175496	0.0981012	0.0107238	0.167272	0.0258297	-0.0218685
			44.8	0.0656791	-0.0347184	-0.109794	-0.0562653	-0.0326782	-0.0228328	-0.0262792	-0.00707367	-0.0979554	-0.0668118	-0.0164309		0.204407	0.104096	-0.0337148	-0.0845818	-0.00681679	-0.00420238	-0.00751193	0.0236096	0.181467	0.131459	0.0629755	0.0811041	0.117527	0.116679	-0.0626467
			44.9333	0.00581917	0.0769557	-0.0848983	-0.00814489	-0.0647484	-0.00761624	-0.0171275	0.025194	-0.114912	-0.0448758	0.00867976		0.21523	0.123119	-0.0200071	-0.10236	-0.0432259	0.0263684	-0.0613313	0.00770859	0.187752	0.139521	0.043838	0.0420124	0.135651	0.0957433	-0.0320972
			45.0667	-0.027464	-0.0188942	-0.112488	-0.0458421	-0.0284877	0.0352547	-0.0465494	0.0268753	-0.115577	-0.0405652	-0.0390512		0.185467	0.140075	-0.0132215	-0.103115	-0.0126405	-0.0299277	-0.00649539	0.0282242	0.183302	0.12249	0.094952	0.066263	0.111974	0.100008	-0.0235051
			45.2	0.0331167	0.00235552	-0.0550451	-0.0756352	0.00315484	-0.0387109	-0.0162198	0.00320799	-0.0977337	-0.0451631	0.000690018		0.175031	0.112195	-0.0201808	-0.128004	-0.0375747	-0.00252846	-0.035797	0.0519644	0.187752	0.140125	0.0876845	0.0366574	0.137734	0.0987156	-0.0311424
			45.3333	-0.00501831	-0.0324579	-0.0748754	-0.0514446	-0.0474733	-0.0139675	-0.0368681	0.0101917	-0.107542	-0.00378182	0.0034916		0.13406	0.114388	-0.0109762	-0.102404	-0.0138484	-0.0215581	-0.0230598	0.0119897	0.162348	0.170458	0.0630966	0.0665691	0.130638	0.0379773	-0.0646924
			45.4667	-0.0323243	-0.0383354	-0.0991244	-0.0749837	-0.0337045	-0.00735155	-0.000790352	0.0607595	-0.0856532	-0.0213114	-0.0125916		0.217935	0.143323	-0.0186053	-0.10076	-0.0081972	-0.0461382	0.00540465	0.0189949	0.174001	0.207944	0.0498942	0.0513455	0.168352	0.0952264	-0.0431441
			45.6	0.0443171	0.0181799	-0.0953523	-0.058958	-0.0481574	-0.0533981	-0.00169802	0.013425	-0.115744	-0.0272504	-0.0222415		0.153773	0.12932	-0.0228975	-0.0822707	-0.0120366	-0.00702161	-0.0529594	0.037231	0.210148	0.138211	0.0937408	0.104896	0.158943	0.0565865	-0.0370069
			45.7333	0.0763239	-0.0193463	-0.065068	-0.0854069	-0.0369542	-0.0455915	0.0146391	0.0281686	-0.0983987	-0.00895446	-0.0386361		0.193778	0.117341	-0.0249444	-0.0905374	-0.0196721	-0.0094003	-0.0192327	0.00781984	0.186182	0.141738	0.0966477	0.106426	0.117373	0.0639526	-0.017777
			45.8667	-0.0239743	-0.0324579	-0.119817	-0.0441049	-0.0459339	-0.00814551	-0.0144046	0.0280393	-0.102666	-0.0653749	0.0162545		0.258327	0.119745	-0.0215205	-0.102537	-0.0257116	-0.0259631	0.000381539	0.0176606	0.195088	0.115134	0.119298	0.06305	0.154778	0.0414666	-0.0151858
			46	-0.0151729	-0.0288409	-0.120679	-0.0638656	-0.0410592	0.00984967	-0.00585792	0.00230272	-0.104605	-0.0624054	0.00369915		0.242286	0.143239	-0.0275122	-0.107915	-0.0144092	-0.0294872	-0.0257507	0.0175494	0.178587	0.135188	0.106701	0.0880657	0.131101	0.0767464	-0.0520089
			46.1333	-0.00535485	0.0480199	-0.107962	-0.048752	-0.0202777	-0.0171431	-0.0257498	0.04621	-0.110202	-0.0578075	-0.00065886		0.182569	0.125481	-0.0260236	-0.119737	-0.056944	-0.0248179	-0.0160034	0.0268342	0.178455	0.142141	0.125233	0.0633561	0.148068	0.0722234	-0.0529635
			46.2667	0.0243867	-0.0966593	-0.0828506	-0.0375904	-0.0625249	0.00217525	-0.0198503	0.00747585	-0.110147	-0.0261009	-0.0106202		0.178703	0.124089	-0.0179975	-0.117159	-0.0200604	-0.0208534	-0.0285015	0.0243879	0.20478	0.155342	0.0471083	0.0199038	0.134263	0.0470235	0.00363495
			46.4	0.0156607	-0.00759114	-0.0364004	-0.0432797	-0.0346452	0.0304913	-0.0197747	0.0309492	-0.117073	-0.0248557	-0.00688463		0.21581	0.147035	-0.0217811	-0.127915	-0.0297234	-0.0317777	-0.0323287	0.00503991	0.164704	0.102638	0.0918027	0.0436189	0.135883	0.126759	-0.0533727
			46.5333	0.0264545	0.0538975	-0.0623737	-0.0537464	-0.0634656	-0.0355353	-0.00245436	0.00721723	-0.131315	-0.0905677	-0.0228641		0.199382	0.116075	-0.0320153	-0.106804	-0.0384375	0.0150916	-0.0117577	0.019551	0.174525	0.138614	0.0271231	0.0488974	0.155164	0.0600758	-0.033461
			46.6667	0.00900653	0.0403338	-0.0976155	-0.037851	-0.0266063	0.00746803	0.0183452	0.0246767	-0.117683	-0.0652791	0.00411416		0.191265	0.107555	-0.0206522	-0.108448	-0.026488	-0.0174174	0.014853	0.0389545	0.228091	0.109592	0.0557081	0.0426245	0.152233	0.00476517	0.00895383
			46.8	-0.0371815	-0.0758617	-0.0372626	-0.0380682	-0.0514927	-0.0360645	-0.0602392	-0.0203299	-0.0998949	-0.0493779	0.00224644		0.18798	0.130248	-0.0391482	-0.138848	-0.0356334	-0.01266	-0.0329267	0.0201069	0.198756	0.159473	0.111182	0.0385699	0.130484	0.060205	-0.0398709
			46.9333	-0.0710837	-0.0238675	-0.0573084	-0.0368521	-0.0381515	-0.0622635	0.00783196	-0.00422846	-0.122227	-0.0636507	-0.0265997		0.203054	0.110001	-0.018717	-0.113337	-0.0316216	-0.0278132	-0.0152859	-0.00791437	0.193518	0.184263	0.11627	0.0795742	0.149765	0.0996202	-0.0690567
			47.0667	0.0412062	0.0064246	-0.0749832	-0.0807599	-0.0520058	-0.0178047	-0.0150097	-0.0112769	-0.137355	-0.0585738	-0.0604264		0.164595	0.0974318	-0.0353895	-0.122626	-0.0184642	-0.0063168	-0.00846875	0.0131016	0.21041	0.156551	0.0833241	0.0769731	0.155318	0.0198852	0.0149547
			47.2	3.57598e-06	0.0190841	-0.063667	-0.0615638	-0.0726163	-0.00245578	-0.0460199	-0.00713836	-0.126827	-0.103787	-0.0369759		0.190492	0.147162	-0.0427085	-0.113159	-0.0359354	-0.0323945	-0.00529944	0.00876496	0.214602	0.113522	0.0784793	0.0463729	0.127322	0.0492203	-0.0286876
			47.3333	0.00182491	-0.00216564	-0.0667924	-0.0767643	-0.0597027	-0.0577647	-0.0471545	0.0453694	-0.108484	-0.103691	-0.0309577		0.242093	0.130501	-0.0194117	-0.125959	-0.0295941	-0.029311	-0.0130733	-0.0274847	0.18867	0.127932	0.134317	0.050657	0.148685	0.0454728	-0.0229596
			47.4667	0.0524864	0.0294828	-0.049872	-0.0901408	-0.0713335	-0.0442683	-0.0108498	0.00928647	-0.137078	-0.12898	-0.0390512		0.160923	0.128181	-0.0296707	-0.154581	-0.0416729	-0.0172412	-0.0143889	-0.00318855	0.196397	0.137001	0.104036	0.0693231	0.106344	0.0596881	-0.017777
			47.6	0.0605374	-0.0559682	-0.0888858	-0.0602174	-0.0429407	0.0476927	-0.0374732	0.0346997	-0.145058	-0.0833834	0.0108588		0.114347	0.0945635	-0.0315563	-0.131782	-0.0121228	-0.0471954	-0.0201894	0.0184389	0.178064	0.143652	0.0865945	0.05999	0.108504	0.0706726	-0.0666018
			47.7333	-0.000446533	0.022249	-0.0736899	-0.0726385	-0.0087325	-0.0447975	-0.0121356	0.00728185	-0.120454	-0.127926	-0.029505		0.191845	0.124469	-0.0366548	-0.142715	-0.0607834	-0.0551243	0.000501106	0.0129348	0.157762	0.0932668	0.111182	0.046526	0.126474	0.0384943	0.0474135
			47.8667	-0.0281524	0.0516369	-0.0424357	-0.0487953	-0.0358425	-0.0245529	-0.0450367	-0.00422846	-0.125663	-0.0915256	0.0031803		0.157638	0.109116	-0.0286411	-0.120804	-0.0519399	-0.0304562	-0.0348402	0.0206629	0.182514	0.123196	0.0704851	0.0551705	0.0997888	0.0520635	-0.0649652
			48	0.00438323	0.0475678	-0.0577395	-0.0642565	-0.0330203	-0.0334182	-0.011228	0.000233393	-0.12062	-0.109247	-0.00304543		0.109322	0.0990768	-0.031395	-0.132004	-0.0418454	-0.0661369	-0.0072728	0.014714	0.183826	0.108886	0.0676993	0.0667986	0.0704045	0.0581373	-0.0181862
			48.1333	0.0182712	-0.00397414	-0.102681	-0.0400225	-0.054657	-0.0405634	-0.053659	0.0111618	-0.144227	-0.0994762	-0.0060546		0.146815	0.114768	-0.0312958	-0.129604	-0.0374453	-0.0226153	-0.0444679	0.00776421	0.182908	0.180031	0.0735132	0.0430835	0.0719469	0.0658911	-0.0170951
			48.2667	-0.0213061	-0.102989	-0.0679779	-0.0444089	-0.0284877	-0.0163492	-0.0349016	0.0451754	-0.131481	-0.106565	-0.0272222		0.159957	0.143197	-0.0332558	-0.113604	-0.034253	-0.0339803	-0.0414779	-0.00785876	0.171251	0.140932	0.0881691	0.066263	0.0824358	0.0493497	-0.027051
			48.4	-0.0144544	-0.0907817	-0.0718577	-0.0615638	-0.0243827	-0.060808	-0.0345991	0.015365	-0.114358	-0.158387	0.00743459		0.168074	0.12198	-0.0378705	-0.135959	-0.0506889	-0.0359185	-0.00846875	0.0345067	0.145452	0.134885	0.0536491	0.0885247	0.0840554	0.0541311	-0.00973047
			48.5333	-0.0410683	0.052089	-0.0775697	-0.0542241	-0.0424276	-0.00496991	-0.0454905	-0.0114709	-0.0959604	-0.126489	-0.0301276		0.184501	0.127885	-0.0330325	-0.136182	-0.0329157	-0.0384734	-0.00248882	-0.00524561	0.182384	0.105762	0.0928929	0.0309964	0.0953156	0.0461189	-0.0155949
			48.6667	-0.0303868	-0.0722447	-0.0685168	-0.0652988	-0.0678271	-0.0184663	-0.0399691	-0.010307	-0.151431	-0.135014	-0.0057433		0.157444	0.150789	-0.036171	-0.149782	-0.0572891	-0.0250822	-0.0390262	-0.0123065	0.197315	0.133474	0.0739977	0.0386464	0.102411	0.0780388	-0.051327
			48.8	-0.0266417	-0.0505428	-0.0659303	-0.0779804	-0.0536307	-0.020451	-0.055323	-0.019166	-0.0747365	-0.132428	0.00255774		0.217162	0.123161	-0.0468642	-0.14467	-0.0194996	-0.0464025	-0.04979	0.0390658	0.237915	0.152621	0.0356017	0.0664925	0.115676	0.0378482	-0.0322335
			48.9333	0.0341873	-0.0803828	-0.109147	-0.0467976	-0.0564529	-0.020451	-0.0413306	0.013231	-0.129985	-0.119113	-0.0537855		0.197836	0.121685	-0.0383543	-0.136759	-0.0394297	-0.0488692	-0.0087678	-0.0214802	0.199147	0.12894	0.0383876	0.10918	0.04773	0.0868264	-0.0483266
			49.0667	-0.00743364	-0.0107561	-0.0962145	-0.0487953	-0.0578212	0.0118345	-0.0383052	-0.0163854	-0.109426	-0.107139	-0.0123841		0.142563	0.101734	-0.0406989	-0.126982	-0.0198016	-0.0696609	-0.0046416	0.00648549	0.138772	0.168341	0.0475928	0.0636621	0.0605326	0.0503834	-0.0704204
			49.2	0.0074666	-0.0374313	-0.0985855	-0.0718567	-0.0347307	-0.00999799	-0.0677271	-0.0130229	-0.135915	-0.089993	-0.0259771		0.147975	0.11966	-0.0449414	-0.140715	-0.0704033	-0.066225	-0.0222226	-0.0113614	0.165489	0.118863	0.108881	0.0588425	0.103105	0.0882479	0.0137272
			49.3333	0.0156411	-0.088521	-0.0982622	-0.0558745	-0.0624393	-0.0393726	-0.00222746	0.0361224	-0.130761	-0.0692065	-0.0244206		0.183342	0.102957	-0.053042	-0.146093	-0.0400336	-0.0274609	-0.0393252	0.0231648	0.193647	0.140629	0.0850199	0.0824046	0.115368	0.0603342	-0.0496904
			49.4667	-0.00987997	-0.0324579	-0.119817	-0.074506	-0.0230144	-0.0316981	-0.0442803	-0.0465838	-0.135416	-0.0893224	-0.0230717		0.136186	0.120462	-0.0472984	-0.150448	-0.031751	-0.0775899	-0.0443483	0.00676345	0.174525	0.0600123	0.13141	0.043772	0.129327	0.0445681	-0.021323
			49.6	0.0211187	0.0195362	-0.0658224	-0.0850594	-0.0711624	-0.01754	-0.0258255	-0.0275077	-0.127658	-0.107139	-0.0157045		0.186627	0.115906	-0.0503253	-0.157248	-0.0397316	-0.044288	-0.0141497	-0.00335535	0.18304	0.198573	0.0886536	0.0710061	0.0889914	0.00838368	-0.00372964
			49.7333	-0.0453405	-0.127856	-0.136845	-0.069772	-0.0337045	-0.0469146	-0.0251448	0.0458867	-0.102389	-0.150724	-0.0254583		0.145076	0.118142	-0.0325487	-0.14987	-0.0512497	-0.0400592	-0.0219236	-0.0164208	0.214211	0.140327	0.0982223	0.0706235	0.12817	0.0845003	-0.0395981
			49.8667	-0.00941172	0.103179	-0.0712111	-0.0528778	-0.0666298	-0.0619988	-0.0486671	-0.0335862	-0.110202	-0.142773	-0.0476635		0.135219	0.123963	-0.0550764	-0.144448	-0.0479711	-0.017065	-0.0538564	-0.011139	0.143487	0.157861	0.0800539	0.0579245	0.107964	0.0161374	-0.0806491
			50	-0.0391105	-0.0288409	-0.120679	-0.057742	-0.0679982	-0.0479731	-0.0233295	-0.0102423	-0.107099	-0.132524	-0.00408304		0.164015	0.106458	-0.0335536	-0.151204	-0.0524144	-0.035478	-0.0246146	0.0390101	0.180814	0.155644	0.093983	0.0309198	0.104339	0.0633065	-0.0457353
			50.1333	0.00988263	-0.0396919	-0.119925	-0.0698155	-0.0674851	-0.0130413	-0.053659	-0.00222384	-0.126383	-0.134344	-0.0358346		0.190879	0.126072	-0.0468766	-0.139782	-0.0135033	-0.0504551	-0.0215648	-0.0104163	0.13026	0.108483	0.0271231	0.051422	0.0969352	0.0397866	-0.093469
			50.2667	0.00459034	-0.0989199	-0.133827	-0.0425414	-0.0729584	-0.0287871	-0.0290021	0.00689387	-0.140902	-0.12352	-0.0204776		0.164015	0.0957868	-0.0492833	-0.148582	-0.0661325	-0.0353899	-0.0127743	0.00904293	0.193385	0.111607	0.0731498	0.0683286	0.100483	0.010839	-0.035643
			50.4	-0.00432065	-0.0613937	-0.0486866	-0.0131828	-0.0454207	-0.0264053	-0.0513143	0.00488932	-0.10865	-0.131279	-0.0225528		0.1874	0.0934669	-0.0368905	-0.126404	-0.0235115	-0.07944	-0.0523016	-0.0016318	0.128818	0.141032	0.0670937	-6.28584e-05	0.11344	0.0609804	-0.0457353
			50.5333	-0.0162283	0.0416902	-0.127684	-0.074506	-0.05269	-0.0692763	-0.0207579	0.00747585	-0.161738	-0.143252	-0.0116578		0.184694	0.105446	-0.0545802	-0.172981	-0.0248919	-0.0229678	-0.0689856	-0.00285497	0.148593	0.117653	0.0997969	0.052646	0.0679365	0.0337128	-0.00141125
			50.6667	-0.00199284	0.0358127	-0.0666846	-0.0390236	-0.0821946	-0.063322	-0.0476838	-0.0111475	-0.140237	-0.149862	-0.0483898		0.203248	0.12468	-0.0574086	-0.154226	-0.0301549	-0.0400592	-0.03789	-0.00424485	0.158156	0.0863135	0.0507421	0.0433894	0.085675	0.0510296	-0.0712387
			50.8	-0.0286597	-0.0808349	-0.11723	-0.071683	-0.0742411	-0.0311688	-0.0298341	-0.00312912	-0.117073	-0.148138	-0.0853295		0.147395	0.0984019	-0.0426961	-0.137115	-0.0267469	-0.0681632	-0.0314317	0.00492875	0.171907	0.122793	0.103188	0.062132	0.0949299	0.0297066	-0.078467
			50.9333	-0.00159579	-0.0528033	-0.0570928	-0.0603912	-0.0599592	-0.0727166	-0.0473814	0.0472447	-0.138297	-0.12716	-0.0349007		0.178897	0.0935935	-0.0576691	-0.160493	-0.0565126	-0.0484287	-0.0464413	0.0034276	0.130389	0.0971968	0.0786003	0.0440779	0.0717156	0.0498665	-0.0406892
			51.0667	-0.00413041	-0.0220591	-0.0640981	-0.0676006	-0.0743267	-0.0629251	-0.0547179	0.0163349	-0.1506	-0.112983	-0.0241093		0.149907	0.0959133	-0.0390738	-0.134093	-0.07187	-0.029399	-0.0320297	0.0213857	0.14689	0.154939	0.0491674	0.00567476	0.111049	0.0220821	-0.0505087
			51.2	-0.00879431	-0.051447	-0.0772464	-0.0732465	-0.0833918	-0.0580293	-0.0156904	0.0284272	-0.159411	-0.133003	-0.068001		0.220255	0.104434	-0.0332062	-0.138137	-0.0612147	-0.02843	-0.0377704	0.00420594	0.148202	0.136699	0.0202191	0.0320673	0.0721783	0.0653742	-0.0255508
			51.3333	0.00452505	-0.0446651	-0.105806	-0.111943	-0.0909176	-0.060411	-0.023027	-0.00700897	-0.0971795	-0.103116	-0.0565871		0.14295	0.110381	-0.0422247	-0.144982	-0.0498261	-0.0765327	-0.0392056	0.00509552	0.164704	0.112816	0.0884113	0.0366574	0.0553653	0.0117437	-0.0659199
			51.4667	-0.0808345	-0.0315537	-0.0782164	-0.0364612	-0.0642353	-0.0798617	-0.0384564	0.00495393	-0.120232	-0.093633	-0.0523328		0.127682	0.124595	-0.0320029	-0.140093	-0.0267037	-0.0387377	-0.0522418	0.00153725	0.185002	0.126017	0.0612798	0.0171498	0.0890685	0.0671834	-0.0251416
			51.6	0.0102067	0.00280777	-0.100202	-0.0672966	-0.0696231	-0.0142321	-0.0421626	-0.00293512	-0.125829	-0.0966025	-0.0336555		0.229724	0.107934	-0.0539103	-0.146848	-0.0683326	-0.0471954	-0.0350196	-0.00885951	0.171384	0.131358	0.0918027	0.0368869	0.116756	0.0440512	-0.0457353
			51.7333	-0.0177249	-0.0704362	-0.0926579	-0.0633879	-0.0815104	-0.0201864	-0.0563062	-0.037854	-0.132368	-0.0953572	-0.0550307		0.157638	0.0815722	-0.0514541	-0.156448	-0.0509477	-0.0669298	-0.0511056	-0.01542	0.142831	0.12632	0.0443225	0.0270948	0.0633091	-0.0232778	-0.0251416
			51.8667	0.0168464	-0.00939964	-0.0581705	-0.0646473	-0.0354149	-0.0053668	-0.0550204	-0.00733236	-0.136469	-0.0877898	-0.0389474		0.184115	0.127211	-0.0631273	-0.171559	-0.0577205	-0.0281657	-0.0594177	-0.0094155	0.158418	0.107173	0.0060477	0.0829402	0.0441052	0.0246666	-0.0131401
			52	0.0011624	0.0046161	-0.0609727	-0.0846252	-0.0488416	-0.0518104	-0.0522219	-0.0293183	-0.0939654	-0.0504316	-0.0388436		0.175031	0.0981488	-0.0573838	-0.142315	-0.0522419	-0.0323064	-0.0352588	-0.0121397	0.194956	0.0755311	0.0312413	0.0602195	0.0683222	0.0543896	-0.0443715
			52.1333	0.0474563	-0.0523512	-0.068409	-0.0694247	-0.0756095	-0.0360645	-0.0332376	-0.00869032	-0.132811	-0.068057	-0.00646961		0.182569	0.0834702	-0.044805	-0.155382	-0.0359786	-0.0520408	-0.0282624	-0.0201459	0.132748	0.113925	0.0492886	0.041936	0.0926933	0.0475404	-0.0353704
			52.2667	0.0162966	0.0403338	-0.116691	-0.0646907	-0.0884375	-0.0490317	-0.0761981	-0.0316463	-0.121174	-0.0659497	-0.021619		0.132707	0.107175	-0.0546299	-0.171426	-0.0461593	-0.0522171	-0.0614509	0.00337198	0.137725	0.118258	0.0559503	0.0579245	0.0797365	0.0558112	-0.103152
			52.4	0.0125173	-0.0130166	-0.0776775	-0.0636485	-0.0609	-0.0596172	-0.0503311	0.0206675	-0.161128	-0.053018	-0.0643693		0.210205	0.081066	-0.0560564	-0.182492	-0.0572891	-0.0704538	-0.0490724	-0.0493347	0.144272	0.141234	0.0157375	0.0872242	0.0614581	0.0841126	-0.0451898
			52.5333	0.0365608	0.0276745	-0.035646	-0.0624759	-0.0938253	-0.104076	-0.0523732	0.0103211	-0.124222	-0.00713443	-0.0326179		0.20692	0.102409	-0.0484893	-0.151915	-0.0582381	-0.0587365	-0.0307739	-0.0295419	0.153047	0.088732	0.0503787	0.0596841	0.0517405	0.0352636	-0.0319608
			52.6667	0.000436465	-0.0112081	-0.105914	-0.045929	-0.0673995	-0.0298457	-0.0405742	-0.00662099	-0.129764	-0.0550295	-0.0124879		0.156672	0.0953227	-0.0417037	-0.159115	-0.0382218	-0.0553006	-0.0714373	-0.0172548	0.144929	0.0607177	0.0504998	0.056624	0.0957012	0.0232451	-0.0365978
			52.8	0.0230928	0.00235552	-0.0862993	-0.0567865	-0.0887797	-0.0515458	-0.0773327	0.00281999	-0.147829	-0.0168093	-0.0167422		0.132707	0.117551	-0.0626311	-0.170626	-0.040163	-0.0638463	-0.050388	-0.0167544	0.138378	0.0897398	0.0382664	0.044231	0.0776542	0.0476696	-0.0792853
			52.9333	0.0024929	0.0217968	-0.0861916	-0.0524	-0.0993841	-0.0541921	-0.0297585	0.0102564	-0.135748	-0.021503	-0.0193362		0.209239	0.114472	-0.0575822	-0.175159	-0.067513	-0.0560935	-0.0606735	0.00387236	0.155929	0.101732	0.0994335	0.0803391	0.0815875	0.0564573	-0.0480538
			53.0667	0.0161053	0.132567	-0.131025	-0.0499246	-0.0834774	-0.0457237	-0.0730971	-0.018778	-0.131592	-0.00109965	-0.0241093		0.184694	0.096335	-0.0668117	-0.149826	-0.064105	-0.0479883	-0.0168407	-0.00441165	0.156844	0.119266	0.0569194	0.057236	0.0677823	0.058008	-0.0540547
			53.2	-0.0146462	0.0534454	-0.100525	-0.0753746	-0.0720176	-0.066233	-0.0455661	-0.042122	-0.153647	0.00570146	-0.0467296		0.220448	0.0989924	-0.0548779	-0.15867	-0.0444769	-0.0634058	0.0158097	-0.0123065	0.186967	0.0972977	0.0496519	0.0353569	0.0842098	0.0790725	-0.00823025
			53.3333	-0.00897414	-0.0717926	-0.122188	-0.0531384	-0.0798855	-0.0737751	-0.0311955	-0.00222384	-0.140791	-0.0283041	-0.053163		0.125556	0.103717	-0.067556	-0.167559	-0.079333	-0.0777662	-0.0477569	-0.0236485	0.157238	0.136901	0.0174332	0.056471	0.0547483	0.0527096	-0.00154757
			53.4667	0.0179296	0.0480199	-0.0855449	-0.0623021	-0.0670575	-0.0344767	-0.0563819	0.00695855	-0.119733	-0.00751763	-0.0507764		0.158991	0.099372	-0.0702727	-0.161826	-0.0628109	-0.0826998	-0.05577	-0.0100271	0.139296	0.0771433	0.0574039	0.0553235	0.0382438	0.0401743	-0.084877
			53.6	0.0238823	0.0195362	-0.115398	-0.0843646	-0.0871547	-0.0765538	-0.0377001	-0.0325516	-0.1286	0.00368987	-0.0558608		0.1874	0.104434	-0.0673079	-0.135248	-0.0590147	-0.0607628	-0.0366342	-0.0373811	0.193909	0.100825	0.0724231	0.047444	0.0734123	0.0567158	-0.0871955
			53.7333	0.0243285	0.0611315	-0.0864071	-0.077242	-0.0812538	-0.0330213	-0.054491	0.00657057	-0.130761	-0.0125945	-0.0589737		0.178124	0.0851996	-0.0627552	-0.145471	-0.0528889	-0.0489573	-0.0543348	-0.00769196	0.112841	0.140327	0.0676993	0.0781972	0.0736437	0.0607218	-0.0683747
			53.8667	-0.0229107	0.0240575	-0.0899636	-0.10634	-0.0354149	-0.072055	-0.0308174	0.00773453	-0.125441	-0.0152766	-0.0470409		0.235716	0.0820362	-0.0692183	-0.169648	-0.057893	-0.0554768	-0.0230598	-0.00630199	0.109958	0.0728102	0.0551025	0.0738366	0.0786567	0.0390112	-0.0457353
			54	0.00670189	0.0538975	-0.085006	-0.0417162	-0.106739	-0.0430774	-0.0520706	-0.00901361	-0.132368	-0.0373084	0.0111701		0.111062	0.093256	-0.0676676	-0.148493	-0.0573754	-0.0826998	-0.0701816	-0.0138077	0.1575	0.115739	0.0934984	0.0254118	0.0729496	0.0620142	-0.0494176
			54.1333	0.00286764	0.000547023	-0.0927658	-0.0588712	-0.071419	-0.0654391	-0.0361117	-0.00739697	-0.136303	-0.0346262	-0.0690387		0.221221	0.0890802	-0.0530916	-0.17507	-0.0691091	-0.0622605	-0.0384282	-0.0207574		0.102638	0.0582517	0.0619025	0.0789653	0.0816572	-0.0671473
			54.2667	0.0164905	-0.0613937	-0.156136	-0.0714224	-0.102976	-0.113471	-0.0353554	0.0173049	-0.130429	-0.0675781	-0.027326		0.229338	0.0922437	-0.0597159	-0.159337	-0.0371433	-0.0677227	-0.0717961	-0.0199235		0.0991115	0.0657613	0.0208218	0.0889914	0.0626604	-0.077376
			54.4	-0.0355428	0.0312915	-0.109578	-0.0963079	-0.103062	-0.0408279	-0.0584997	-0.00642699	-0.136025	-0.0103913	-0.0609451		0.239194	0.104982	-0.0618868	-0.172626	-0.0430965	-0.0678989	-0.0832776	-0.0229257		0.117452	0.0787215	0.054788	0.0536686	0.0249251	-0.0522816
			54.5333	0.0131423	0.10137	-0.145898	-0.072595	-0.0876678	-0.0192602	-0.0512387	-0.0251152	-0.131814	-0.0381705	-0.0449657		0.165948	0.0793789	-0.0538111	-0.164404	-0.0870117	-0.0798805	-0.0463815	-0.0121954		0.113925	0.0146474	0.0153903	0.107655	0.0408205	-0.0758758
			54.6667	0.0463368	0.0661049	-0.0874848	-0.0693812	-0.113238	-0.0182016	-0.072492	-0.0520157	-0.169718	-0.0663328	-0.0638506		0.137732	0.0838921	-0.0703596	-0.168048	-0.0432259	-0.106751	-0.0584609	-0.0100827		0.0917552	0.116512	0.0955627	0.112051	0.0344881	-0.0649652
			54.8	-0.0130661	0.00416402	-0.134689	-0.0659937	-0.094766	-0.0694086	-0.0575164	0.0174989	-0.137577	-0.0982309	-0.0585587		0.165562	0.0863385	-0.0674568	-0.169204	-0.0629403	-0.0937123	-0.0629459	-0.0267064		0.0813758	0.0769046	0.0352804	0.067011	0.0205313	-0.0914233
			54.9333	-0.000785426	-0.055064	-0.117015	-0.0725516	-0.0790303	-0.118896	-0.0725677	-0.0655952	-0.116741	-0.0875982	-0.0368722		0.0923154	0.0884475	-0.0733368	-0.152937	-0.0405944	-0.0510717	-0.0334051	-0.00869271		0.10284	0.0193713	0.0586895	0.0933875	0.071448	-0.0500996
			55.0667	0.00917315	-0.0559682	-0.0630203	-0.0906185	-0.0941674	-0.0475762	-0.0656093	-0.0256324	-0.147496	-0.0974646	-0.0484936		0.211558	0.0867181	-0.0821692	-0.143737	-0.0754505	-0.0469311	-0.0624077	-0.0176995		0.0551752	0.059463	0.0530285	0.0724097	0.0724818	-0.0870591
			55.2	-0.00824975	0.0385253	-0.101495	-0.0555705	-0.065347	-0.0661007	-0.0285483	-0.0235632	-0.124444	-0.108289	-0.0619828		0.189719	0.0739377	-0.0757558	-0.161737	-0.0612579	-0.0938885	-0.0725137	-0.0183111		0.103243	0.0558292	0.05387	0.0842098	0.0465066	-0.057055
			55.3333	0.0278472	0.00416402	-0.111734	-0.0741151	-0.128547	-0.0904471	-0.0785428	0.0225427	-0.138187	-0.0599148	-0.0936305		0.148748	0.0826267	-0.084948	-0.170004	-0.0852861	-0.0791757	-0.0579825	-0.0526705		0.0679732	0.0541335	0.0775087	0.0630006	0.0462481	-0.0690567
			55.4667	-0.0191535	-0.10118	-0.117446	-0.0733333	-0.088352	-0.0385786	-0.00358884	-0.0201359	-0.144061	-0.0683444	-0.0807639		0.183148	0.0943104	-0.0656828	-0.179159	-0.0882627	-0.0753875	-0.0639027	-0.0153088		0.0677716	-0.0296836	0.0111062	0.0572934	0.0558112	-0.0914233
			55.6	0.0215263	-0.00804322	-0.0865149	-0.0729859	-0.0424276	-0.029581	-0.00547972	-0.00966027	-0.16473	-0.0847245	-0.0867821		0.146042	0.106458	-0.073957	-0.16107	-0.0530615	-0.0871047	-0.0344216	-0.0402722		0.0783527	0.029061	0.00184968	0.0486555	0.0136821	-0.0355067
			55.7333	-0.0204548	-0.0261282	-0.0870538	-0.0606952	-0.0373819	-0.106325	-0.0551717	-0.0163854	-0.152594	-0.0558917	-0.0597		0.178897	0.0700993	-0.0761528	-0.203781	-0.0557793	-0.0552124	-0.022701	-0.00502328		0.119266	0.0841721	0.0410944	0.0890685	0.0353927	-0.066329
			55.8667	0.0548879	-0.0500906	-0.123158	-0.0729859	-0.0758661	-0.0762892	-0.0392884	0.00113876	-0.158302	-0.0542633	-0.0436168		0.212911	0.108863	-0.0692803	-0.174804	-0.0374885	-0.0554768	-0.0644409	0.00331643		0.12239	0.0655191	0.0179913	0.0818959	0.0311282	-0.0732844
			56	0.0120492	-0.0360749	-0.140617	-0.106644	-0.0874968	-0.0630574	-0.0494235	-0.00746165	-0.12134	-0.038841	-0.0278448		0.12401	0.104307	-0.0902822	-0.181426	-0.0582813	-0.0766208	-0.0609127	-0.0483895		0.10808	0.0538913	0.062591	0.0869091	0.0285435	-0.0419167
			56.1333	0.0225288	-0.0211548	-0.102034	-0.0801519	-0.0611566	-0.0998418	-0.0594829	-0.0116649	-0.144282	-0.0286872	-0.0689349		0.146815	0.103632	-0.0533149	-0.180804	-0.0837763	-0.0915979	-0.052481	-0.0233149		0.100321	0.036934	-0.0116909	0.0977065	0.0608511	-0.0687839
			56.2667	0.034665	-0.0518991	-0.13372	-0.091574	-0.0752674	-0.0946814	-0.0864088	-0.0264731	-0.16135	-0.0420979	-0.0314764		0.153386	0.102072	-0.0805566	-0.187959	-0.0719994	-0.107192	-0.0446473	-0.0473887		0.0979023	0.0777524	0.0233463	0.0932332	-0.00880396	-0.0530999
			56.4	-0.0284591	0.0190841	-0.0988011	-0.0614769	-0.0886941	-0.103679	-0.0608443	-0.0120529	-0.141678	-0.0523474	-0.0508802		0.139278	0.106922	-0.0613162	-0.195159	-0.0610422	-0.11653	-0.0621685	-0.0258724		0.0791588	0.0175544	0.0637385	0.0847496	0.0180759	-0.0771032
			56.5333	0.00772196	-0.115648	-0.126499	-0.066124	-0.110416	-0.0623957	-0.0424651	-0.0357848	-0.145778	-0.0520601	-0.0732929		0.146235	0.10127	-0.0892401	-0.193692	-0.0754937	-0.0572388	-0.0692248	-0.00546804		0.105762	0.0366918	0.0287014	0.0751091	-0.0116471	-0.0832404
			56.6667	0.0155853	0.0290307	-0.117769	-0.0849726	-0.106397	-0.0683501	-0.0580458	-0.0214939	-0.141345	-0.0258135	-0.0491162		0.142563	0.0960398	-0.077108	-0.18147	-0.0685051	-0.0734492	-0.101995	-0.0223142		0.0700894	0.0335426	0.0448429	0.108735	0.00528214	-0.0551457
			56.8	0.00187192	0.00732893	-0.116691	-0.0710315	-0.0836484	-0.0642482	-0.067122	-0.0295123	-0.130041	0.0106825	-0.0232792		0.112608	0.0772277	-0.0865978	-0.18147	-0.0549165	-0.0773256	-0.0613911	-0.0254276		0.0899413	0.0342694	0.0360454	0.0985548	0.00205133	-0.068102
			56.9333	0.0113633	0.0195362	-0.120032	-0.0603043	-0.0977593	-0.0985185	-0.058424	-0.0246625	-0.142343	-0.00272812	-0.0556532		0.125363	0.0653752	-0.0742795	-0.181737	-0.0868823	-0.0728325	-0.0797494	-0.0541716		0.0592061	0.0274864	0.0189093	0.0933875	0.0529681	-0.0278693
			57.0667	0.00216133	-0.00985172	-0.104944	-0.0718567	-0.0942529	-0.0478408	-0.062357	-0.0549902	-0.154312	-0.0322315	-0.043513		0.190106	0.0885741	-0.0843029	-0.205959	-0.0590147	-0.0687799	-0.0612715	-0.0232593		0.103344	0.0489252	0.0335974	0.0823587	-0.0157824	-0.0761486
			57.2	-0.0167489	-0.0152772	-0.0993399	-0.0770249	-0.0767212	-0.0392402	-0.102065	-0.0253738	-0.167778	0.000911912	-0.0782736		0.132514	0.101228	-0.0913118	-0.176181	-0.0701876	-0.0797043	-0.085849	-0.0148084		0.0589038	0.0306356	0.0327558	0.115985	0.0675711	-0.0460081
			57.3333	-0.016272	-0.065915	-0.129085	-0.0708579	-0.0954502	-0.0585586	-0.0729459	-0.0181313	-0.151375	-0.0145103	-0.0605301		0.156478	0.0829641	-0.0828143	-0.192492	-0.0660031	-0.0698371	-0.106719	-0.0323217		0.101832	0.0124672	0.0525695	0.0820502	0.0671834	-0.108335
			57.4667	-0.0370236	0.0534454	-0.0814495	-0.0775027	-0.120251	-0.0361969	-0.0665925	-0.0212353	-0.124	-0.0592443	-0.0418528		0.158218	0.07263	-0.0800852	-0.184181	-0.0520262	-0.0812021	-0.0884203	-0.0176995		0.083492	0.0534067	0.0463729	0.101794	-0.00182557	-0.0202319
			57.6	-0.0207817	9.49392e-05	-0.122188	-0.0904448	-0.115719	-0.0747013	-0.0711306	-0.0033878	-0.162458	-0.0298367	-0.0491162		0.108936	0.0649112	-0.0716745	-0.182804	-0.0760545	-0.0565339	-0.0623479	-0.0379371		0.086112	0.0609164	0.0313788	0.0695561	0.00644521	-0.0352339
			57.7333	0.0155959	0.0168235	-0.135336	-0.079761	-0.0957923	-0.0696733	-0.0569869	-0.0169673	-0.139794	0.0038814	-0.0581436		0.225473	0.0737268	-0.0913118	-0.16627	-0.086192	-0.0670179	-0.068567	-0.0324885		0.0687794	0.033058	0.0231934	0.0977065	-0.00143786	-0.054191
			57.8667	-0.0294128	-0.0179899	-0.103112	-0.0714224	-0.0806552	-0.0892563	-0.0686347	-0.0444499	-0.14262	-0.00339862	-0.00812987		0.130581	0.0586686	-0.0889672	-0.180181	-0.0797212	-0.0957386	-0.0648595	-0.0302646		0.0730118	0.0366918	0.0203628	0.0690934	0.0479281	-0.0150494
			58	0.0135663	-0.0216069	-0.0992321	-0.0887076	-0.106653	-0.0361969	-0.0915519	-0.050787	-0.144615	0.00426459	-0.0578323		0.145269	0.0768058	-0.0789563	-0.187159	-0.0729053	-0.102258	-0.0468599	-0.0252608		0.10153	0.0523167	0.0455314	0.0631548	-0.0120348	-0.0359158
			58.1333	0.00257	0.00371194	-0.127469	-0.111682	-0.0927991	-0.0790679	-0.0730215	-0.00972489	-0.155919	-0.0139355	-0.0926967		0.196483	0.106796	-0.0818095	-0.19787	-0.0593597	-0.0965315	-0.0818425	-0.0255388		0.0485243	0.0472295	0.045149	0.0982462	0.0193681	-0.0806491
			58.2667	0.0626776	-0.0396919	-0.107746	-0.0634313	-0.0822801	-0.0803911	-0.0311199	-0.0224639	-0.145335	-0.0222693	-0.0747456		0.176384	0.081741	-0.0703099	-0.173248	-0.090851	-0.0815544	-0.0863872	-0.0308762		0.0912514	-0.0157545	0.0844701	0.0809704	0.046765	-0.0116399
			58.4	-0.0428034	0.041238	-0.148377	-0.0852767	-0.124014	-0.108972	-0.0609956	-0.0457432	-0.149879	0.00436038	-0.0634355		0.163822	0.116666	-0.089848	-0.186626	-0.0763996	-0.0953862	-0.0641419	-0.0601762		0.0779495	0.0552236	0.0602195	0.057679	0.0224698	-0.131792
			58.5333	-0.0272588	-0.0469259	-0.0513809	-0.105298	-0.0835629	-0.0937551	-0.0642478	-0.049623	-0.161738	-0.0131693	-0.045692		0.174452	0.0811504	-0.0910265	-0.177248	-0.0723877	-0.138027	-0.0844736	-0.0237041		0.0749264	0.0686682	0.046067	0.0498895	0.00373137	-0.0791489
			58.6667	0.0553756	0.0236054	-0.0798329	-0.0861018	-0.153861	-0.052075	-0.0310442	-0.0205886	-0.16473	0.0120236	-0.0552382		0.191265	0.0869712	-0.0820328	-0.167559	-0.0506026	-0.0804972	-0.0859686	-0.049279		0.0806704	0.0285765	0.038723	0.0491182	0.0275098	-0.115563
			58.8	-0.00638387	-0.0247718	-0.121972	-0.0786753	-0.0987855	-0.0983863	-0.0652311	-0.0159974	-0.143728	-0.0468874	-0.0645769		0.153579	0.107049	-0.0718233	-0.170359	-0.0912824	-0.0944171	-0.0790917	-0.059509		0.0950807	0.0466239	0.0252589	0.0335392	0.0262174	-0.0221413
			58.9333	0.0209332	-0.0270324	-0.0747676	-0.0537464	-0.0941674	-0.0878008	-0.0491966	0.0131663	-0.178196	-0.0786898	-0.0581436		0.147975	0.0768058	-0.0809163	-0.189248	-0.0775212	-0.0828759	-0.086447	-0.016532		0.0441912	0.0498942	0.0330619	0.0432568	-0.0153947	-0.101243
			59.0667	-0.021998	-0.0537076	-0.120248	-0.0846686	-0.128632	-0.0989156	-0.0336158	-0.0370781	-0.126217	-0.0682486	-0.0369759		0.13232	0.0709429	-0.0817598	-0.188315	-0.0823958	-0.12904	-0.0827395	-0.0789127		0.0761356	0.0348749	-0.00174581	0.050198	0.0446974	-0.0826949
			59.2	0.0410452	-0.0699841	-0.117661	-0.0830617	-0.0529466	-0.094549	-0.0976784	-0.017226	-0.161904	-0.073996	-0.0526441		0.24074	0.0722083	-0.0815118	-0.180893	-0.0705327	-0.143401	-0.0784937	-0.0311542		0.0741202	0.0484407	0.0537935	0.0819731	-0.00544399	-0.0811947
			59.3333	0.0547549	-0.0930423	-0.139216	-0.064213	-0.0708204	-0.0675562	-0.045793	-0.0560248	-0.130872	-0.079456	-0.065822		0.180636	0.0679481	-0.0747386	-0.208404	-0.0907648	-0.113535	-0.0766997	-0.0465547		0.0458035	0.0114982	0.0707766	0.114597	0.0401743	-0.0473719
			59.4667	0.054202	-0.0211548	-0.0865149	-0.0929203	-0.103489	-0.0769507	-0.0398179	-0.0204593	-0.171546	-0.0946867	-0.0799338		0.129808	0.0447493	-0.0917212	-0.190359	-0.0912393	-0.116883	-0.0588197	-0.0493347		0.0441912	0.0351172	0.0238053	0.0774228	0.0298359	-0.0600555
			59.6	0.00320007	-0.0518991	-0.0929813	-0.093702	-0.0981869	-0.0888594	-0.0792992	-0.0358495	-0.174262	-0.0865445	-0.069765		0.0973401	0.11713	-0.0882849	-0.184448	-0.0660894	-0.0737135	-0.0977491	-0.0577299		0.0753295	0.0715752	0.0110297	0.0977065	0.0205313	-0.0548729
			59.7333	0.0244695	-0.0604895	-0.124343	-0.0672532	-0.0876678	-0.0969308	-0.0796773	-0.0129582	-0.155199	-0.0653749	-0.0682086		0.119565	0.0866337	-0.0841292	-0.163248	-0.0797212	-0.129129	-0.0624077	-0.0559507		0.0400596	0.0305146	0.0247999	0.0676281	0.061368	-0.0446443
			59.8667	0.0276101	0.0362647	-0.0917958	-0.0838434	-0.104515	-0.0998418	-0.0907956	-0.0375954	-0.175703	-0.0847245	-0.0769247		0.148941	0.0778182	-0.0833353	-0.161648	-0.0840352	-0.0875452	-0.0793906	-0.0402722		0.0397573	0.0616431	0.0301549	0.0602242	0.0334543	-0.0931963
			60	0.0344551	0.0240575	-0.0897481	-0.0851898	-0.0869837	-0.0156876	-0.0659875	-0.063332	-0.172821	-0.102254	-0.0552382		0.191265	0.0716177	-0.0960009	-0.177604	-0.0897726	-0.0691323	-0.0877626	-0.0603986		0.0855074	0.00556316	0.0251823	0.0710215	0.0289312	-0.0375524
			60.1333	0.0585348	-0.0220591	-0.100094	-0.0904448	-0.133421	-0.060808	-0.106301	-0.0441265	-0.123779	-0.140858	-0.0739156		0.175611	0.0708164	-0.0949838	-0.202581	-0.074027	-0.0871929	-0.108991	-0.060065		0.0683763	0.0388719	0.0477499	0.0424085	0.0109683	-0.0552821
			60.2667	-0.0244879	-0.0207027	-0.0706722	-0.0728556	-0.116488	-0.0983863	-0.0668194	-0.0313876	-0.151431	-0.114611	-0.0609451		0.114734	0.0957868	-0.0892898	-0.203692	-0.0846822	-0.125164	-0.0922475	-0.0507802		0.0512452	0.0286977	-0.00274034	0.0792738	0.00657442	-0.0400073
			60.4	-0.0359348	0.0082331	-0.0886704	-0.0975239	-0.110929	-0.101959	-0.0791479	-0.0438032	-0.164897	-0.0871193	-0.0723591		0.17967	0.0750343	-0.0841044	-0.173604	-0.0743289	-0.101289	-0.087643	-0.0656248		0.0997162	0.0431113	0.0309198	0.0608411	-0.0337454	-0.0891048
			60.5333	-0.0135111	-0.0157293	-0.1182	-0.0847554	-0.0677416	-0.117175	-0.0799798	-0.0593874	-0.157748	-0.104074	-0.0466259		0.0847782	0.0983175	-0.0844146	-0.186537	-0.0854156	-0.0767089	-0.0683278	-0.0716849		0.0661593	0.0428691	0.0202863	0.0646973	0.0223405	-0.0930599
			60.6667	0.0418026	-0.0279367	-0.124774	-0.0636485	-0.10118	-0.0780093	-0.0882997	-0.00526303	-0.183738	-0.111258	-0.0606338		0.171166	0.0467317	-0.0937928	-0.185381	-0.0792899	-0.082083	-0.0859686	-0.0429965		0.0342149	0.0419001	0.0295428	0.0232046	0.0547773	-0.130156
			60.8	0.00513124	0.0398817	-0.117554	-0.0838	-0.122389	-0.0619988	-0.0514656	-0.0549902	-0.185012	-0.138367	-0.0810752		0.0956008	0.0867181	-0.0889672	-0.182048	-0.0599637	-0.101906	-0.051285	-0.0522813		0.0484236	0.0460182	0.0153138	0.066934	-0.003764	-0.0721935
			60.9333	-0.00974152	-0.0320058	-0.151933	-0.099652	-0.0936543	-0.0941521	-0.0768033	-0.0460665	-0.167612	-0.132811	-0.107638		0.141017	0.0757514	-0.0886075	-0.191559	-0.066262	-0.113623	-0.0883008	-0.0471663		0.0653531	0.0233683	0.0235758	0.0738751	-0.00182557	-0.0505087
			61.0667	-0.00213173	-0.0862604	-0.119709	-0.0545281	-0.0973317	-0.0967984	-0.0286239	-0.0268611	-0.122504	-0.121891	-0.113138
						cAMP DopRs max response-lobe
					Figure 4f								Table Analyzed	Data 1					Ordinary one-way ANOVA of Data 1
							Dop1R1v2 no retinal	Dop1R1v2 retinal	Dop1R2v2 no retinal	Dop1R2v2 retinal			Data sets analyzed	A-D							Number of families	1
							0.103315	0.367327	0.145335	0.430735											Number of comparisons per family	6
							0.144322	0.421583	0.04944	0.089018			ANOVA summary								Alpha	0.05
							0.146706	0.211448	0.074303	0.175121			F	11.55
							0.0652085	0.502171	0.128585	0.142194			P value	<0.0001							Tukey's multiple comparisons test	Mean Diff,	95,00% CI of diff,	Below threshold?	Summary	Adjusted P Value
							0.154269	0.143651	0.057736	0.264951			P value summary	****							Dop1R1v2 no retinal vs. Dop1R1v2 retinal	-0.1863	-0,2938 to -0,07888	Yes	***	0.0002	A-B
							0.229497	0.19138	0.069941	0.269715			Significant diff. among means (P < 0.05)?	Yes							Dop1R1v2 no retinal vs. Dop1R2v2 no retinal	0.02137	-0,09163 to 0,1344	No	ns	0.9577	A-C
							0.135428	0.24801	0.170498	0.163182			R squared	0.4295							Dop1R1v2 no retinal vs. Dop1R2v2 retinal	-0.07467	-0,1877 to 0,03834	No	ns	0.3049	A-D
							0.148251	0.148982	0.128691	0.22361											Dop1R1v2 retinal vs. Dop1R2v2 no retinal	0.2077	0,1029 to 0,3126	Yes	****	<0,0001	B-C
							0.0742744	0.446547	0.155843	0.272282			Brown-Forsythe test								Dop1R1v2 retinal vs. Dop1R2v2 retinal	0.1117	0,006827 to 0,2165	Yes	*	0.0328	B-D
							0.0827168	0.465818	0.088488	0.061753			F (DFn, DFd)	3.982 (3, 46)							Dop1R2v2 no retinal vs. Dop1R2v2 retinal	-0.09604	-0,2066 to 0,01448	No	ns	0.1091	C-D
							0.076437	0.260285	0.11031	0.154449			P value	0.0133
								0.179484	0.048449	0.133122			P value summary	*							Test details	Mean 1	Mean 2	Mean Diff,	SE of diff,	n1	n2	q	DF
								0.63125					Are SDs significantly different (P < 0.05)?	Yes							Dop1R1v2 no retinal vs. Dop1R1v2 retinal	0.1237	0.31	-0.1863	0.04032	11	15	6.536	46
								0.243712													Dop1R1v2 no retinal vs. Dop1R2v2 no retinal	0.1237	0.1023	0.02137	0.0424	11	12	0.713	46
								0.188705					Bartlett's test								Dop1R1v2 no retinal vs. Dop1R2v2 retinal	0.1237	0.1983	-0.07467	0.0424	11	12	2.491	46
													Bartlett's statistic (corrected)	21.71							Dop1R1v2 retinal vs. Dop1R2v2 no retinal	0.31	0.1023	0.2077	0.03934	15	12	7.468	46
													P value	<0.0001							Dop1R1v2 retinal vs. Dop1R2v2 retinal	0.31	0.1983	0.1117	0.03934	15	12	4.015	46
													P value summary	****							Dop1R2v2 no retinal vs. Dop1R2v2 retinal	0.1023	0.1983	-0.09604	0.04146	12	12	3.276	46
													Are SDs significantly different (P < 0.05)?	Yes
													ANOVA table	SS	DF	MS	F (DFn, DFd)	P value
													Treatment (between columns)	0.3573	3	0.1191	F (3, 46) = 11.55	P<0.0001
													Residual (within columns)	0.4745	46	0.01032
													Total	0.8318	49
													Data summary
													Number of treatments (columns)	4
													Number of values (total)	50
					cAMP DopRs max response-soma
					Figure 4g		No Retinal R1	optoDop1R1v2	No retinal R2	optoDop1R2v2			Table Analyzed	Data 1
							0.0825153	0.157554	0.045854	0.180073							Number of families	1
							0.0457851	0.211448	0.047886	0.024943			Column B	optoDop1R1v2			Number of comparisons per family	6
							0.054618	0.074194	0.079542	0.072354			vs.	vs,			Alpha	0.05
							0.054618	0.171327	0.076074	0.065077			Column A	No Retinal R1
							0.0809892	0.040561	0.05424	0.229151							Tukey's multiple comparisons test	Mean Diff,	95,00% CI of diff,	Below threshold?	Summary	Adjusted P Value
							0.0426011	0.049913	0.054281	0.087812			Unpaired t test with Welch's correction				No Retinal R1 vs. optoDop1R1v2	-0.09457	-0,1685 to -0,02064	Yes	**	0.0072	A-B
							0.0526218	0.300487	0.042794	0.081751			P value	0.0015			No Retinal R1 vs. No retinal R2	-0.00343	-0,08117 to 0,07431	No	ns	0.9994	A-C
							0.116242	0.079588	0.037263	0.192261			P value summary	**			No Retinal R1 vs. optoDop1R2v2	-0.06173	-0,1395 to 0,01601	No	ns	0.1631	A-D
							0.044872	0.30842	0.057343	0.072347			Significantly different (P < 0.05)?	Yes			optoDop1R1v2 vs. No retinal R2	0.09114	0,01901 to 0,1633	Yes	**	0.0081	B-C
							0.11279	0.30842	0.049865	0.129831			One- or two-tailed P value?	Two-tailed			optoDop1R1v2 vs. optoDop1R2v2	0.03284	-0,03929 to 0,1050	No	ns	0.6216	B-D
							0.0553312	0.213643	0.050321	0.149797			Welch-corrected t, df	t=3,789, df=17,12			No retinal R2 vs. optoDop1R2v2	-0.0583	-0,1343 to 0,01773	No	ns	0.1871	C-D
								0.08318	0.256226	0.265909
								0.157045					How big is the difference?				Test details	Mean 1	Mean 2	Mean Diff,	SE of diff,	n1	n2	q	DF
								0.157045					Mean of column A	0.06754			No Retinal R1 vs. optoDop1R1v2	0.06754	0.1621	-0.09457	0.02774	11	15	4.822	46
								0.118859					Mean of column B	0.1621			No Retinal R1 vs. No retinal R2	0.06754	0.07097	-0.00343	0.02916	11	12	0.1663	46
													Difference between means (B - A) ± SEM	0,09457 ± 0,02496			No Retinal R1 vs. optoDop1R2v2	0.06754	0.1293	-0.06173	0.02916	11	12	2.993	46
													95% confidence interval	0,04193 to 0,1472			optoDop1R1v2 vs. No retinal R2	0.1621	0.07097	0.09114	0.02706	15	12	4.763	46
													R squared (eta squared)	0.456			optoDop1R1v2 vs. optoDop1R2v2	0.1621	0.1293	0.03284	0.02706	15	12	1.716	46
																	No retinal R2 vs. optoDop1R2v2	0.07097	0.1293	-0.0583	0.02852	12	12	2.891	46
													F test to compare variances
													F, DFn, Dfd	11,73, 14, 10
													P value	0.0004
													P value summary	***
													Significantly different (P < 0.05)?	Yes
													Data analyzed
													Sample size, column A	11
													Sample size, column B	15
		Figure 4h			Medial lobe
			Time/s	9-cis-Retinal												without 9-cis-Retinal
			0	0.004746	-0.04007	0.000789	0.020991	-0.00687	0.004202	0.047094	0.115833	-0.02993	-0.00738	-0.02616		-0.05765	0.045181	0.021645	0.045046	0.029686	0.014806	-0.0592	0.013064
			0.133333	0.000813	-0.02557	-0.00403	0.021428	-0.01168	-0.02343	-0.0087	0.139527	-0.02358	-0.01349	-0.00884		-0.0665	0.041313	0.010007	0.011687	-0.00122	-0.00915	-0.0462	-0.0212
			0.266667	-0.00518	-0.00644	-0.01148	0.014773	-0.01284	-0.02306	-0.01233	0.063093	-0.05487	0.041524	-0.03381		-0.02028	-0.01254	0.035087	-0.01222	-0.04166	0.009719	-0.05984	0.020951
			0.4	0.021542	-0.02643	-0.0095	0.029059	-0.01139	-0.03865	-0.04349	0.104477	-0.06278	-0.02831	-0.01003		-0.05022	-0.01581	0.021582	0.029695	0.002247	0.004632	-0.06203	-0.0138
			0.533333	0.025048	-0.00864	-0.03521	0.000864	0.00082	-0.03003	-0.07501	0.109172	-0.04922	-0.01015	-0.01266		-0.04497	-0.03753	-0.00804	-0.00809	-0.01104	-0.03739	-0.07555	0.012817
			0.666667	0.008123	-0.00243	-0.0291	0.026591	-0.01236	-0.03263	-0.05508	0.114086	-0.08259	-0.00682	-0.02282		-0.04803	0.043991	0.030046	0.021725	-0.04657	0.002495	-0.06885	0.018733
			0.8	0.011939	-0.01534	-0.00185	0.018114	0.000979	-0.04518	-0.02392	0.12162	-0.04618	0.010962	-0.02067		-0.04792	0.008289	0.016479	0.058921	0.018999	-0.02331	-0.01892	0.009613
			0.933333	0.008311	-0.00328	-0.00166	0.019789	0.003056	-0.01979	-0.02356	0.127953	-0.04696	0.026891	-0.03763		-0.0006	-0.01105	0.037328	0.030876	0.010912	0.006033	-0.03977	-0.03747
			1.06667	0.010905	-0.00494	0.001937	-0.00951	-0.01489	-0.01964	0.023906	0.099454	-0.04062	-0.01349	-0.0227		-0.03929	0.013049	0.013367	-0.00012	0.040084	-0.00185	-0.02921	-0.01602
			1.2	-0.00938	-0.01649	-0.01616	0.016237	-0.01559	-0.02885	0.006877	0.106442	-0.03375	-0.00386	0.000956		-0.03743	0.007694	0.031789	-0.02049	0.018422	-0.00967	-0.03539	-5.3e-09
			1.33333	0.002026	-0.00843	0.01461	-7.1e-05	-0.00546	-0.03085	0.014123	0.066696	-0.00281	0.008739	-0.02939		-0.02585	-0.01432	-0.0068	0.020839	0.003691	0.002642	-0.05598	0.018733
			1.46667	-0.01685	-0.00211	0.00195	0.033231	0.00684	-0.02142	-0.01269	0.091592	-0.01707	0.008739	-0.00155		-0.04465	0.018702	0.025565	0.011392	-0.01826	-0.00222	-0.02535	-0.0138
			1.6	0.014243	0.019924	-0.00976	0.005424	0.013829	-0.04503	0.004341	0.090937	-0.04514	0.013185	-0.0405		-0.04683	0.027925	0.023574	-0.00543	0.018422	-0.02338	-0.01634	0.00419
			1.73333	0.013873	0.011766	0.001663	0.026512	-0.00643	-0.02692	-0.02537	0.062438	-0.03175	0.033374	-0.02963		-0.03033	-0.0054	0.003534	0.029105	-0.00526	0.015469	-0.00232	0.010352
			1.86667	0.010744	-0.01211	0.005622	0.002926	-0.00885	-0.01021	0.01521	0.089736	-0.02124	-0.01942	-0.035		-0.02181	0.045479	0.008638	-0.01459	0.040951	6.19e-05	-0.00798	0.032536
			2	0.004186	0.030355	-0.0048	0.006061	0.010972	-0.00375	0.015572	0.124459	-0.06678	-0.05035	-0.05268		-0.01306	-0.00361	0.014425	0.00844	-0.02779	-0.01166	-0.0148	0.018733
			2.13333	0.00277	0.00122	-0.00199	0.00999	0.034155	-0.02625	-0.01378	0.118235	-0.07338	0.009851	-0.04301		-0.03022	0.003826	0.018035	0.001945	0.023909	-0.03201	-0.06345	-0.00912
			2.26667	0.018236	0.011103	-0.0092	-0.00521	0.028694	-0.01348	0.052166	0.143131	-0.07799	-0.0233	-0.03094		0.008794	-0.00302	0.028179	0.00844	0.015533	0.014363	-0.08494	-0.01356
			2.4	0.039448	0.02323	0.029663	0.010142	-0.00243	-0.02773	0.041297	0.071283	-0.06365	0.01726	-0.02353		0.019285	-0.00212	0.000111	0.005783	0.035752	-0.00112	-0.03797	-0.00715
			2.53333	0.04245	0.01293	0.022625	0.033071	-0.00371	-0.01875	0.020645	0.106879	-0.06695	-0.00274	-0.03058		0.006827	-0.00807	0.027806	0.034419	-0.00122	-0.00502	0.027543	0.011585
			2.66667	0.031497	0.021314	0.01936	0.018878	0.003578	0.008426	0.007601	0.074121	-0.08303	-0.00849	-0.01541		0.029558	0.022272	0.009945	-0.00603	-0.00584	0.003822	0.024068	0.002958
			2.8	0.043092	0.029676	0.014475	0.013171	0.023003	0.0134	0.027166	0.071283	-0.08703	-0.01849	-0.02568		0.00027	-0.03277	0.02849	0.004602	0.073878	-0.02073	0.031533	0.005669
			2.93333	0.022728	0.03813	0.035526	0.017457	0.005536	-0.01244	-0.01051	0.077288	-0.10267	-0.01275	0.021503		0.003548	0.02971	0.005401	0.023791	0.023909	0.01053	0.063451	-0.02958
			3.06667	0.030703	0.046724	0.019541	0.032002	0.000255	0.000333	0.05434	0.102184	-0.06782	0.02189	-0.0037		0.005188	0.035363	0.002103	0.001945	0.00398	-0.0062	0.038097	-0.01356
			3.2	0.018399	0.026808	0.015729	0.029209	-0.01054	-0.00316	0.029703	0.088098	-0.06712	0.02541	0.036674		0.022892	0.010372	-0.00344	0.022315	-0.007	0.005591	0.047492	-0.01356
			3.33333	0.03725	0.023326	0.036883	0.009557	0.001777	-0.0137	-0.00943	0.082857	-0.05313	-0.00423	0.042767		0.032071	0.003529	-0.003	-0.01075	-0.01595	0.014142	0.054699	0.016515
			3.46667	0.010841	0.012143	0.009809	0.031487	0.002772	-0.00338	-0.00943	0.115942	-0.06747	-0.00552	0.020428		-0.00454	-0.00659	-0.01109	0.030876	-0.01826	0.027043	0.075677	0.036973
			3.6	0.01197	0.009136	0.030146	0.019178	0.007339	-0.00798	0.021007	0.097489	-0.06469	0.0506	0.028073		0.051961	-0.01879	0.016355	-0.01341	-0.00959	0.021145	0.034364	-0.0138
			3.73333	0.00214	-0.00387	0.038681	0.022342	-0.01089	0.004639	0.022456	0.111902	-0.04801	0.023557	0.068451		0.029558	0.013942	0.019031	0.031467	-0.01826	-0.00746	0.037196	0.022677
			3.86667	0.008193	-0.00487	0.02273	0.01667	-0.02775	0.017706	0.009413	0.093994	-0.03923	0.034115	0.066778		0.021471	-0.00926	-0.0012	0.009916	-0.00757	0.030434	0.052897	0.007148
			4	0.009909	-0.00868	0.019813	0.004298	-0.00981	-0.03248	0.0105	0.057306	-0.02889	0.019297	0.051487		0.008248	-0.02622	0.003472	-0.00337	-0.02606	0.003453	0.03282	-0.01011
			4.13333	0.008562	0.009563	0.019635	0.020105	-0.01855	0.004045	0.021732	0.083075	-0.0215	0.044117	0.073229		0.033055	-0.04556	0.007455	0.01523	0.013223	0.013552	0.050194	0.019719
			4.26667	0.013685	-0.0027	0.022135	0.002088	0.005623	-0.0134	0.034413	0.084386	-0.0467	0.060788	0.062478		0.035459	0.013347	-0.00462	-0.02728	-0.01682	-0.00783	0.01892	-0.00246
			4.4	-0.00697	0.000997	0.018607	0.018688	-0.00349	0.015182	-0.02609	0.08373	-0.02949	0.055601	0.06642		0.011526	-0.01403	0.000236	-0.00691	-0.00902	0.000431	0.012099	0.028593
			4.53333	0.017127	0.030341	0.010641	-0.01405	0.004779	0.014588	0.009051	0.104695	0.002576	0.050045	0.066539		0.030869	0.009479	0.01455	-0.01429	0.027375	0.001389	0.015445	0.01331
			4.66667	0.007973	-0.00193	-0.00129	0.003069	0.005585	0.01934	0.027891	0.065168	-0.01072	0.063196	0.079441		0.029121	-0.05806	0.017288	0.02261	-0.03963	-0.00171	0.012099	0.032536
			4.8	-0.0102	-0.01245	-0.00944	0.011457	-0.02476	0.009985	0.055427	0.080782	0.006313	0.067456	0.064867		0.023984	-0.00897	0.009633	-0.01252	-0.0171	0.019229	0.038354	0.005916
			4.93333	-0.00212	-0.00232	-0.01165	0.012522	-0.00448	0.023423	0.039123	0.074121	0.026562	0.074124	0.0841		0.025187	-0.00064	0.010567	-0.02256	0.000514	0.000873	0.03977	-0.00493
			5.06667	0.003399	0.01456	0.006939	0.000432	-0.02325	0.031739	0.017384	0.064622	0.009181	0.063937	0.087803		0.021689	0.008586	-0.00449	0.017887	0.0138	-0.01829	0.034107	0.00986
			5.2	-0.01036	-0.00118	-0.00091	0.019935	0.010809	0.011395	0.000355	0.089081	-0.00342	0.053008	0.076096		0.027372	-0.02474	-1.3e-05	0.019068	0.027087	-0.00458	0.030375	0.019719
			5.33333	-0.02255	0.000335	-0.01359	0.005159	0.020189	0.037308	0.000717	0.067242	-0.02723	0.07894	0.05973		0.037973	-0.00867	-0.0109	0.001945	-0.01624	0.003011	0.028959	0.018486
			5.46667	-0.00823	0.002291	-0.00357	0.013673	-0.01117	0.014885	0.031152	0.092793	-0.02011	0.022631	0.022459		0.039612	0.001743	0.011687	0.006078	-0.04599	-0.00119	0.027286	0.019226
			5.6	0.010857	-0.01082	-0.02274	0.007285	-0.01122	0.005901	0.010138	0.09727	-0.02471	0.022631	0.067495		0.036006	-0.04556	0.01038	-0.02138	-0.02606	-0.01026	0.034107	-0.00518
			5.73333	0.015302	-0.00511	-0.01093	-0.00231	0.015412	0.002783	0.019196	0.07838	-0.00073	0.051156	0.035002		0.040814	0.034768	-0.00636	-0.0385	0.019288	-0.01026	0.016475	0.007641
			5.86667	0.019142	0.013618	-0.0034	0.016252	-0.00261	0.027284	0.090934	0.082202	-0.00203	0.038931	0.008123		0.018848	0.006206	0.019093	-0.01783	0.037773	0.015617	0.068856	-0.01849
			6	0.023301	-0.0031	0.009122	0.009622	-0.00462	0.015182	0.084775	0.089408	0.005617	0.011888	0.053877		0.03076	-0.04467	-0.01445	-0.0075	0.007735	-0.02382	0.047492	0.001479
			6.13333	0.032961	0.002293	0.004	0.000857	-0.00076	-0.00323	-0.02138	0.033611	-0.01854	-0.00626	0.006929		0.037098	0.019594	0.007331	-0.01547	-0.03501	0.012447	0.078251	-0.00444
			6.26667	0.017164	-0.00776	0.007822	0.007568	-0.01867	-0.00561	-0.00725	0.068989	-0.0062	0.017815	0.003106		0.044639	-0.01522	0.0115	0.027924	0.00889	-0.00591	0.053283	-0.02514
			6.4	0.012318	-0.02506	0.012095	0.007037	0.009561	0.041243	0.058326	0.028479	0.021174	-0.00478	0.009557		0.009778	-0.01105	-0.00537	0.023791	0.013512	0.009719	0.030246	-0.05102
			6.53333	0.019834	-0.02087	0.008039	-0.0033	-0.02239	0.009985	-0.00399	0.040818	-0.01116	-0.02238	-0.00346		0.049229	0.006504	-0.00997	-0.02344	0.040662	-0.01896	0.04865	-0.04733
			6.66667	0.024034	-0.00287	0.001305	0.00423	-0.00042	0.011173	0.017022	0.046278	0.019175	-0.02275	-0.00358		0.038738	0.021677	-0.0086	-0.0202	0.0138	-0.00937	0.031404	0.021198
			6.8	0.027525	-0.04747	-0.01408	0.000797	-0.02328	0.00308	0.026804	-0.00865	0.017872	-0.03238	-0.00645		0.053163	-0.03664	-0.0157	-0.0199	-0.02173	0.013626	0.048264	0.022923
			6.93333	-0.01564	-0.00391	-0.03273	0.001809	0.003367	0.001595	-0.01341	0.014612	-0.00603	-0.03108	-0.02043		0.026607	-0.01343	-0.00966	-0.00071	-0.05639	-0.00974	0.005407	-0.00616
			7.06667	0.008037	-0.02834	-0.01326	-0.00425	-0.00684	-0.01118	-0.02827	-0.00024	0.013005	-0.02293	-0.00669		0.003876	-0.00123	-0.01059	0.030876	0.003691	0.000431	0.019178	-5.3e-09
			7.2	0.00432	-0.00574	0.005589	0.004888	0.010471	0.013549	-0.01631	0.019089	0.011788	-0.02349	-0.0129		0.037317	0.011859	0.016043	-0.03879	0.017555	0.018565	0.028187	0.004437
			7.33333	-0.00085	-0.01951	-0.02889	1.14e-05	-0.02256	0.020528	-0.06269	0.016031	0.005009	-0.0346	-0.00119		0.034148	-0.04943	-0.0101	-0.00809	0.032863	0.009793	0.028187	-0.00123
			7.46667	0.002573	-0.01642	-0.01142	-0.00554	0.006468	0.005678	-0.00943	0.028479	-0.00403	0.015963	-0.03094		0.024968	0.013644	-0.004	0.039142	-0.01191	0.030434	-0.00618	-0.03204
			7.6	-0.00603	-0.01504	-0.00042	-0.00897	0.000367	0.002709	-0.03262	0.034703	-0.02046	-0.02275	0.036316		0.008248	-0.00807	-0.01296	0.018182	0.03113	-0.01829	0.008753	-0.00173
			7.73333	-0.0159	-0.0339	0.006619	-0.00994	0.004564	0.001743	-0.0424	0.036669	-0.01359	-0.03738	0.005137		0.018957	0.019594	-0.00835	0.032647	0.034019	0.006402	-0.00798	-0.01011
			7.86667	0.004315	-0.02613	-0.02141	-0.00387	0.000444	-0.00234	-0.03479	0.045841	-0.02211	-0.01052	0.032613		-0.00301	0.019297	0.01399	0.001945	-0.01277	0.00935	0.030632	0.026867
			8	0.004819	0.001876	-0.01879	-0.01694	0.00186	0.024314	-0.08044	0.047697	-0.01724	-0.02053	0.032254		0.016335	-0.03098	0.005961	-0.0137	-0.01277	0.013626	-0.00888	-0.03303
			8.13333	0.017275	-0.00061	0.002861	-0.02067	0.001823	0.000407	-0.03841	0.025313	-0.02089	-0.02386	0.033688		0.020924	0.030008	-0.00593	0.016411	-0.05003	-0.00252	0.009525	0.015036
			8.26667	-0.01809	0.003362	-0.00396	-0.00762	-0.00654	0.039609	0.004341	0.008716	-0.03071	0.016334	0.02437		0.002783	-0.01403	-0.02043	-0.05887	0.008313	0.011636	-0.00463	-0.00986
			8.4	0.009762	0.004312	0.002026	-0.00565	-0.02047	0.005604	-0.05073	0.03514	-0.04644	-0.01701	-0.00251		0.019504	0.014239	0.011127	0.001945	0.012934	-0.00458	0.005793	0.025635
			8.53333	-0.01181	-0.00902	0.000324	-0.0203	0.001848	0.0405	-0.05327	0.04191	-0.03297	0.016704	0.022459		0.005406	-0.06193	-0.01744	-0.0137	-0.02895	-0.00185	-0.01351	-0.0069
			8.66667	-0.00025	0.017422	0.025393	-0.01509	-0.00042	0.024834	-0.06559	0.015485	-0.03106	0.030411	0.010512		0.0277	-0.03485	-0.01501	-0.04617	-0.00642	-0.011	0.024969	-0.02021
			8.8	0.006979	0.005037	0.009154	0.005252	-0.00234	0.015405	-0.04928	-0.01531	-0.08772	0.026891	0.041333		0.024203	0.02733	0.021707	0.006078	0.005135	0.007065	0.008109	-0.00246
			8.93333	-0.02262	0.015436	0.01688	0.000835	-0.00536	0.011544	-0.01522	-0.00035	-0.05756	0.026151	0.006451		-0.00137	-0.01998	0.009198	-0.00396	0.012645	-0.0048	-0.00875	-0.01479
			9.06667	-0.00111	0.001823	0.003447	-0.00836	-0.00651	0.006495	-0.06341	-0.00734	-0.01733	0.050971	0.048023		-0.0088	0.013942	-0.00642	-0.02492	0.018422	0.000209	-0.01235	-0.0207
			9.2	0.00052	0.012848	0.024015	-0.01301	0.024187	0.035229	-0.07464	0.012974	-0.05522	0.060047	0.031896		-0.01153	-0.01224	-0.002	-0.02994	0.014667	0.019229	0.007209	0.04979
			9.33333	-0.02779	0.013304	0.020728	-0.02187	-0.01309	0.045401	-0.02356	-0.00362	-0.06148	0.014296	0.02437		-0.00323	-0.0045	-0.00213	-0.00691	-0.05061	-0.02508	-0.01892	-0.02909
			9.46667	-0.0006	0.005597	0.020605	-0.02011	-0.01163	0.045475	-0.03515	-0.05025	-0.02802	0.001886	0.005734		0.010543	0.02257	-0.01234	0.011687	0.026509	-0.00982	-0.02522	-0.04412
			9.6	0.002272	0.019574	0.012139	-0.01061	-0.01338	0.030477	-0.0703	-0.04271	-0.04105	-0.01182	-0.01135		-0.01088	-0.04229	-0.01053	-0.01429	0.012645	0.01628	-0.05122	-0.01257
			9.73333	-0.00977	-0.02135	0.019347	-0.00075	0.003059	0.031442	-0.01305	-0.04588	-0.01759	0.000589	-0.00573		0.006936	-0.00629	-0.03132	-0.02049	0.025354	0.001831	-0.00347	0.006655
			9.86667	-0.01362	0.006662	-0.00479	-0.0375	-0.00951	0.041169	0.008688	0.001946	-0.02445	-0.00775	0.014813		-0.00301	0.02019	-0.02895	0.032057	-0.00497	0.028591	-0.02445	-0.00542
			10	0.003296	0.008548	0.003867	0.00392	-0.00543	0.036714	0.013761	-0.0556	-0.05174	0.033004	-0.00048		0.02158	-0.00361	-0.00891	-0.01016	0.019577	0.0252	0.008882	-0.01035
			10.1333	-0.00595	0.014205	0.002775	-0.00971	-2.5e-05	0.033076	0.014123	-0.04916	-0.04349	0.028003	-0.01684		0.000707	-0.01224	-0.01171	-0.04735	-0.02895	0.017975	-0.00579	-0.01578
			10.2667	-0.0104	-0.00709	-0.00735	-0.01942	-0.0171	0.019191	0.013398	-0.01454	-0.04296	0.032448	0.012065		-0.04563	0.024355	-0.01613	0.002831	-0.01942	0.007286	-0.02587	-0.01725
			10.4	-0.03137	0.004088	0.006226	-0.01332	-0.00654	0.026542	-0.02646	-0.02819	-0.04314	0.016519	0.020428		-0.01153	-0.02355	-0.00773	0.062759	-0.0223	0.010161	-0.0121	-0.01997
			10.5333	-0.02823	0.016191	-0.00833	-0.00955	0.004251	0.009762	-0.04167	-0.04009	-0.03827	0.023187	-0.00227		-0.00683	0.000256	-0.01426	-0.03437	0.0138	0.00102	-0.03565	-0.00912
			10.6667	-0.01724	-0.01293	0.005552	-0.02441	0.007688	0.023127	-0.0116	0.001181	-0.01568	0.000589	0.009796		-0.04661	0.017809	-0.01128	0.001945	-0.01364	-0.01564	-0.00489	0.002218
			10.8	-0.03588	0.003188	-0.00743	-0.01648	0.013753	0.030551	-0.02646	-0.00177	-0.01715	0.043747	-0.01386		-0.05033	-0.01254	-0.0109	0.005488	0.015533	0.008245	-0.02278	0.024402
			10.9333	-0.04667	-0.01946	0.003606	-0.00692	0.013522	0.03367	-0.00653	-0.0224	0.00414	0.029114	-0.01517		-0.01558	0.005016	-0.02036	-0.00278	0.006868	0.002052	-0.01763	0.010106
			11.0667	-0.02702	-0.01447	0.013611	-0.01528	0.01888	0.040426	0.014123	-0.00319	-0.01854	0.012259	-0.0227		-0.02071	0.011264	0.002414	0.031762	0.001669	-0.01977	-0.01428	0.016515
			11.2	-0.02365	-0.00924	-0.02826	-0.0068	-0.00359	0.028547	0.043471	-0.03387	-0.03132	0.003182	-0.02365		-0.02946	0.003231	-0.00095	0.019363	-0.00122	-0.02567	-0.01918	0.019473
			11.3333	-0.03075	-0.00307	0.018817	-0.03103	0.009575	0.026765	0.059413	0.005549	0.007095	0.012444	-0.02652		-0.06311	0.004124	-0.0101	0.021429	0.009468	-0.00517	-0.01197	-0.01085
			11.4667	-0.01621	0.012099	-0.02628	-0.02069	0.0164	0.051192	0.006515	-0.00242	0.010484	-0.00163	-0.02461		-0.0253	0.018405	0.001916	-0.00543	0.041239	0.000209	0.006308	-0.05078
			11.6	-0.03198	-0.01256	-0.01627	-0.00283	0.008809	0.031071	0.077528	0.002492	0.002402	-0.0033	-0.04181		-0.03284	-0.02593	-0.01731	-0.00927	-0.0353	0.002274	-0.05495	0.027607
			11.7333	0.008968	0.021113	-0.006	-0.03541	0.000243	0.023795	0.004341	0.005112	-0.02654	-0.00589	-0.02103		-0.05011	0.035958	0.009571	-0.00573	-0.02519	-0.00923	-0.03539	-0.01454
			11.8667	-0.02019	-0.0021	-0.0036	-0.01935	0.001935	0.02231	0.011587	0.009807	-0.00116	-0.01756	-0.00621		-0.04115	0.016024	-0.01545	-0.03437	-0.05379	0.000136	-0.00283	0.011585
			12	-0.02897	0.009625	-0.03719	-0.00796	0.004067	0.033373	0.040572	0.002819	-0.01959	0.017815	-0.00406		-0.02115	-0.04021	-0.02198	0.021725	-0.03906	-0.0124	-0.04852	0.020705
			12.1333	-0.00709	0.007287	-0.00786	0.001403	0.030699	0.033298	0.003978	-0.00078	0.009789	0.007257	-0.00251		-0.04169	0.009776	-0.03611	0.010507	-0.00815	-0.00208	-0.03977	-0.01775
			12.2667	-0.0353	0.024757	0.004019	-0.01581	0.008531	-0.01311	-0.05762	-0.02284	-0.02141	0.042636	-0.00167		-0.02519	0.001446	-0.01657	-0.02699	-0.00382	-0.00694	-0.04672	0.011092
			12.4	0.000791	-0.01255	-0.01043	-0.03082	0.036502	0.020751	0.007239	-0.01574	-0.02306	-0.01497	0.010632		-0.01722	0.045479	-0.01924	-0.01665	-6.4e-05	-0.00318	-0.02175	-0.01011
			12.5333	-0.01864	-0.01216	-0.0447	-0.00283	0.021721	-0.02773	0.006877	0.009043	-0.01315	-0.00812	-0.00884		-0.00618	-0.01283	-0.02528	-0.02462	0.040084	-0.00908	-0.02201	0.00493
			12.6667	-0.03137	0.008064	-0.00302	-0.03767	-0.01143	-0.01199	0.018833	0.016796	0.01848	-0.02219	0.027834		0.008248	0.057974	-0.01806	-0.02049	0.027375	-0.00561	-0.00206	0.012571
			12.8	-0.02761	-0.00949	-0.04788	-0.01348	0.000413	-0.00694	0.021369	-0.01083	-0.00829	-0.0033	-0.00454		0.003876	-0.01879	-0.0175	-0.01754	-0.01104	-0.00517	-0.01815	0.024402
			12.9333	-0.01671	-0.01141	-0.03988	-0.02027	0.006135	0.020231	0.051079	-0.00166	-0.00968	-0.00571	0.005017		0.012073	0.027032	-0.00829	-0.0258	-0.01133	-0.0138	0.017118	-0.00961
			13.0667	-0.03611	0.008394	-0.02178	-0.03663	0.014188	0.014662	0.0605	0.013957	0.010311	-0.00052	0.000478		-0.00924	0.013347	-0.01843	-0.02551	-0.01422	-0.00045	-0.00154	0.017254
			13.2	-0.02997	0.003282	-0.01124	-0.02618	0.012567	0.013474	-0.02428	-0.00057	0.057763	0.004664	-0.01613		-0.01765	-0.00688	-0.01489	-0.01665	-0.00411	0.000947	-0.03925	-0.0069
			13.3333	-0.03739	0.012461	-0.01993	-0.02952	0.002515	0.023572	-0.04421	-0.00035	0.048724	0.010592	-0.02389		0.004423	-0.01283	-0.02559	0.006669	-0.02259	-0.00598	-0.05534	-0.04856
			13.4667	-0.02595	0.016754	0.013351	-0.0257	-0.00938	0.026913	0.041659	-0.02754	0.051505	0.015778	-0.02114		-0.03317	0.000851	-0.02484	0.018182	-0.01595	0.009793	-0.04427	-0.01232
			13.6	-0.01466	0.033775	0.364319	0.333393	0.009268	0.007163	-0.01124	-0.02721	0.039251	-0.03998	-0.00848		-0.01153	0.022867	-0.00761	0.001355	-0.01942	0.018639	-0.05766	0.009613
			13.7333	-0.00284	0.007582	0.36381	0.327422	0.012116	0.022013	0.026442	-0.02153	0.075579	-0.00478	-0.00609		0.0018	0.002041	-0.03225	0.005193	-0.04397	0.015174	-0.05637	0.002218
			13.8667	-0.01609	0.103641	0.341359	0.312728	0.017569	0.046069	0.037311	-0.02426	0.093482	-0.00108	-0.01756		0.050977	-0.02146	-0.02404	0.016411	-0.0044	-0.01549	-0.0417	0.00493
			14	-0.00493	0.113275	0.337661	0.362933	0.009076	0.012955	0.062673	-0.01836	0.092439	-0.03071	-0.0522		0.011308	0.003529	-0.00711	-0.03938	-0.01191	0.025421	-0.03616	0.029825
			14.1333	0.006163	0.086097	0.337406	0.325497	0.011517	0.015553	0.055789	0.15405	0.616497	-0.0309	-0.05435		-0.00596	-0.01462	-0.04314	-0.02167	-0.02895	-0.02242	-0.06564	0.002711
			14.2667	-0.00868	0.104948	0.319389	0.350477	0.00485	0.008723	0.226803	0.146407	0.637529	-0.02756	-0.01804		-0.01022	0.017512	-0.01084	-0.00898	-0.02461	0.003379	-0.06383	0.045354
			14.4	-0.00903	0.107899	0.321494	0.331901	0.040939	0.221738	0.172818	0.155033	0.608675	0.118763	0.19687		-0.00967	-0.03426	-0.03181	-0.0506	0.00398	0.001979	-0.02806	0.012817
			14.5333	-0.02132	0.080383	0.321015	0.334214	0.052467	0.198276	0.269194	0.143022	0.601201	0.125617	0.160315		-0.0041	0.02138	-0.02447	-0.02403	-0.04368	-0.01505	-0.04453	0.035248
			14.6667	-0.03055	0.080275	0.312768	0.320626	0.057199	0.212383	0.22173	0.1594	0.565047	0.058195	0.163541		-0.01765	0.017512	-0.0363	-0.02403	-0.02837	-0.00628	-0.03037	0.056446
			14.8	0.071813	0.092452	0.300154	0.335015	0.053029	0.207779	0.151079	0.116925	0.562092	0.106168	0.121491		-0.02661	-0.02474	-0.03654	-0.03023	-0.03703	-0.00775	-0.0166	-0.0032
			14.9333	0.033158	0.054271	0.292037	0.314545	0.071359	0.198053	0.170281	0.142912	0.561049	0.115244	0.174053		-0.07218	0.016024	-0.04812	-0.04234	0.015533	0.009866	-0.04337	-0.03623
			15.0667	0.021347	0.06314	0.293818	0.348113	0.062786	0.195009	0.145282	0.123258	0.538366	0.113947	0.161391		-0.02771	0.007396	-0.04464	0.001945	-0.01133	-0.00871	-0.03899	-0.02662
			15.2	0.049206	0.052498	0.300834	0.317899	0.050174	0.197459	0.153615	0.125551	0.50395	0.12395	0.14168		-0.08038	0.003529	-0.05341	0.01582	-0.02577	-0.0138	-0.04749	0.02317
			15.3333	0.024205	0.032237	0.302492	0.306059	0.055924	0.207334	0.114847	0.111465	0.448068	0.132655	0.157209		-0.07765	-0.00421	-0.03132	-0.02344	0.004269	0.003969	-0.03565	0.020951
			15.4667	0.030588	0.061912	0.264225	0.292582	0.070347	0.202582	0.151079	0.134614	0.46067	0.092832	0.139649		-0.06366	0.032388	-0.04246	-0.03496	-0.02981	-0.01129	-0.04208	0.027607
			15.6	0.015685	0.033683	0.270084	0.306814	0.052387	0.23384	0.087311	0.125005	0.398009	0.090794	0.149325		-0.03284	0.02733	-0.05833	-0.01901	-0.07891	-0.00451	-0.0193	0.048065
			15.7333	-0.00063	0.025017	0.264357	0.331506	0.045709	0.217209	0.085499	0.11627	0.406439	0.100241	0.134393		-0.03984	0.027032	-0.04308	-0.02994	0.026509	-0.00842	-0.00077	0.024402
			15.8667	0.005135	0.008189	0.26262	0.294211	0.034207	0.192484	0.073905	0.084276	0.419823	0.10802	0.137857		-0.05492	0.012157	-0.02914	-0.0078	-0.06303	-0.00665	-0.03063	0.023663
			16	0.014184	0.042786	0.274368	0.309685	0.039423	0.20726	0.041659	0.055668	0.385668	0.123209	0.133795		-0.0677	0.015727	-0.06063	-0.00189	-0.01422	-0.00215	-0.01325	0.054474
			16.1333	0.034312	0.0346	0.297077	0.302092	0.031337	0.200874	0.089122	0.07838	0.401225	0.071346	0.190778		-0.02924	0.021677	-0.06032	0.003717	-0.01248	-0.01151	-0.01879	-0.01405
			16.2667	0.020059	0.047123	0.288512	0.313975	0.045757	0.209413	0.039848	0.070846	0.387406	0.083385	0.134034		0.002565	-0.0048	-0.04451	-0.02138	-0.02144	-0.00274	-0.00553	0.032536
			16.4	0.03331	0.034626	0.28365	0.312499	0.04701	0.192262	0.110499	0.080018	0.362985	0.048378	0.10847		-0.0382	0.007991	-0.03885	0.001945	-0.01508	0.010751	-0.0121	0.04634
			16.5333	0.020513	0.021696	0.245096	0.309154	0.030435	0.207408	0.063398	0.074886	0.366461	0.071531	0.105125		-0.05579	-0.01283	-0.03007	-0.01488	-0.00468	-0.00112	-0.00785	0.016268
			16.6667	0.025135	0.038953	0.258967	0.31982	0.025777	0.189218	-0.00146	0.081328	0.319096	0.053193	0.084936		-0.05153	0.010967	-0.04806	-0.07186	-0.02606	-0.00466	-0.0305	0.013557
			16.8	0.042535	0.040593	0.272804	0.31442	0.047906	0.204661	0.021369	0.055013	0.30971	0.068382	0.063911		-0.07492	0.011562	-0.04208	-0.03318	-0.05408	0.008982	-0.03784	-0.00764
			16.9333	0.026669	0.063892	0.261849	0.310434	0.0375	0.176893	0.06376	0.094759	0.279031	0.056157	0.059491		-0.04301	0.011562	-0.046	0.003717	-0.02346	-0.00488	-0.02136	0.015775
			17.0667	0.013247	0.04607	0.271994	0.299091	0.049759	0.175556	0.003616	0.081983	0.252698	0.039487	0.046231		-0.0418	0.065412	-0.04943	-0.03968	-0.02433	0.01429	-0.05251	0.028839
			17.2	-0.008	0.040428	0.279384	0.288723	0.030815	0.175853	-0.01414	0.041582	0.28468	0.0506	0.059491		-0.04126	0.002041	-0.0302	-0.00632	0.006291	-0.02264	-0.04015	0.028346
			17.3333	-0.02182	0.038174	0.291761	0.316777	0.035039	0.188921	0.005428	0.062656	0.219325	0.014481	0.065584		-0.01317	0.005314	-0.06075	-0.00632	0.002536	-0.03311	-0.02921	0.058171
			17.4667	-0.00523	0.026283	0.273744	0.287428	0.04273	0.172141	0.038036	0.030117	0.247918	0.090979	0.069167		-0.00957	0.016619	-0.03256	-0.032	-0.0379	-0.011	-0.0453	0.045107
			17.6	0.01841	0.035536	0.286121	0.296112	0.006485	0.17667	0.006152	0.017669	0.23662	0.031707	0.034763		-0.01383	-0.0405	-0.04849	-0.01518	-0.02433	-0.00878	-0.03153	0.060882
			17.7333	-0.00712	0.038205	0.313657	0.33263	0.039394	0.181347	0.039123	0.043329	0.240531	0.048007	0.054354		-0.06104	0.006801	-0.05528	-0.02994	-0.02692	-8.6e-05	-0.00888	0.034015
			17.8667	-0.00875	0.050378	0.27875	0.307166	0.020863	0.171472	0.011587	0.009589	0.196034	0.069123	0.069287		-0.05721	-0.00897	-0.04768	-0.04676	-0.00382	-0.00665	1.32e-06	0.036727
			18	0.004547	0.046204	0.290282	0.297428	0.036587	0.144966	-0.02392	0.043548	0.151102	0.048748	0.064031		-0.0712	-0.06014	-0.062	-0.05414	-0.06881	0.014658	-0.00489	0.020212
			18.1333	-0.00169	0.07007	0.269022	0.292735	0.039079	0.138284	-0.00798	0.011664	0.131895	0.072086	0.072273		-0.10071	-0.0405	-0.04015	-0.01134	-0.02895	0.010677	-0.00695	0.027607
			18.2667	0.012271	0.041316	0.279703	0.268461	0.019686	0.146451	0.010862	0.011882	0.133199	0.051156	0.061522		-0.06235	-0.0292	-0.05273	-0.02079	-0.03761	-0.02987	-0.0323	0.031797
			18.4	-0.02698	0.035328	0.297033	0.292482	0.035754	0.132938	-0.02392	-0.01629	0.093743	0.035412	0.089117		-0.08727	0.058272	-0.02777	-0.032	-0.03675	-0.00783	-0.06383	0.009367
			18.5333	-0.02702	0.0704	0.292893	0.279676	0.028682	0.152242	-0.02609	0.012319	0.081488	0.039487	0.070959		-0.09929	0.007099	-0.05733	-0.03082	-0.03097	-0.01557	-0.06667	0.025388
			18.6667	0.010229	0.063179	0.273804	0.292073	0.032615	0.119425	0.023906	0.040818	0.107735	0.007998	0.083503		-0.08115	0.006801	-0.0432	-0.01341	-0.07805	-0.03053	-0.0426	0.024402
			18.8	-0.0071	0.043535	0.266714	0.260443	0.017353	0.157291	-0.02791	0.002492	0.055937	0.010962	0.071079		-0.09262	0.02971	-0.05683	-0.01636	-0.02721	-0.02191	-0.04286	0.03648
			18.9333	-0.01943	0.04825	0.249676	0.290323	0.03148	0.141402	-0.0424	0.017451	0.069234	0.003738	0.058177		-0.06246	0.001148	-0.04439	-0.02049	-0.04079	-0.00812	-0.05791	0.081587
			19.0667	-0.01053	0.06637	0.226151	0.273721	0.024921	0.154841	0.002167	0.0121	0.040294	0.023743	0.097957		-0.05863	0.012454	-0.0437	-0.01813	-0.04252	-0.01734	-0.05096	0.053241
			19.2	0.00281	0.057493	0.231334	0.292971	0.01784	0.14259	-0.02356	-0.00253	0.039685	0.038005	0.067734		-0.06148	-0.03783	-0.0638	0.020248	-0.0353	0.0036	-0.05997	0.024895
			19.3333	-0.00501	0.069236	0.221935	0.281587	0.020951	0.120762	0.007239	0.02029	0.044465	0.027818	0.062478		-0.07371	0.011264	-0.04395	0.00106	-0.04252	-0.02832	-0.06422	0.016515
			19.4667	0.001748	0.032564	0.188517	0.287053	0.024085	0.115193	-0.02609	0.032956	0.058805	-0.0033	0.045395		-0.08279	0.03328	-0.0694	-0.01724	-0.04454	-0.01697	-0.05367	0.044121
			19.6	0.000683	0.032611	0.176868	0.277942	0.022602	0.09574	-0.00472	0.033065	0.046725	0.002997	0.062		-0.07841	-4.2e-05	-0.06187	-0.014	-0.06361	-0.02884	-0.05186	0.053488
			19.7333	0.001501	0.06207	0.200026	0.252637	0.010124	0.119796	0.010862	0.012974	0.028387	0.034856	0.03309		-0.06148	0.002338	-0.06362	-0.02315	-0.06649	-0.01925	-0.03526	0.028593
			19.8667	-0.01092	0.056041	0.160806	0.283004	0.020719	0.129523	-0.01921	0.033939	0.022825	-0.00571	0.044559		-0.05317	-0.00807	-0.04034	-0.01695	-0.03617	-0.0163	-0.04981	0.035494
			20	-0.02417	0.050837	0.158605	0.289068	0.010076	0.130562	-0.01233	0.026841	-0.01359	0.022446	0.05973		-0.0264	0.009479	-0.06679	0.005783	-0.06534	-0.03156	-0.04569	0.066059
			20.1333	-0.01944	0.066734	0.163345	0.2647	0.047207	0.124103	-0.01631	0.054467	0.013874	0.001145	0.066061		-0.04803	0.009479	-0.05067	0.033533	-0.04079	-0.01542	-0.05302	0.023909
			20.2667	-0.02803	0.059617	0.167481	0.282553	0.020566	0.11653	-0.0232	0.011009	-0.01898	-0.00404	0.072512		-0.06104	0.019594	-0.05746	-0.02669	-0.00411	-0.01181	-0.0731	0.063101
			20.4	-0.00457	0.083648	0.150227	0.278391	0.018389	0.125216	-0.03008	0.061019	-0.01654	0.034671	0.063792		-0.06257	0.062437	-0.04252	-0.02639	-0.03617	-0.02279	-0.0686	-0.00937
			20.5333	-0.02801	0.040029	0.154953	0.255486	0.039135	0.12388	-0.04638	0.038634	-0.04218	0.024113	0.094015		-0.06148	0.005611	-0.0414	0.009916	-0.08469	-0.03038	-0.07464	0.051762
			20.6667	-0.00994	0.044717	0.17143	0.254149	0.01759	0.090469	0.003616	0.022365	-0.03201	0.018001	0.039422		-0.05546	0.000851	-0.06517	-0.0258	0.009179	-0.0191	-0.07503	0.059403
			20.8	0.007533	0.066096	0.171454	0.275621	0.018149	0.103833	-0.04566	0.036123	-0.02489	-0.00219	0.061164		-0.06607	0.040718	-0.04986	-0.03614	-0.00353	-0.01424	-0.07297	0.06384
			20.9333	0.014362	0.044793	0.161252	0.246869	0.013983	0.114228	-0.07211	0.040381	-0.03132	0.023557	0.072512		-0.04738	0.036256	-0.04526	-0.03614	-0.04945	-0.04572	-0.0879	0.047819
			21.0667	-0.01851	0.061882	0.164647	0.23351	0.016627	0.112817	-0.04276	0.022474	-0.02271	0.010221	0.058774		-0.05514	0.017809	-0.05553	0.002831	-0.01682	-0.00628	-0.0444	0.029332
			21.2	-0.00242	0.054407	0.164587	0.239909	0.052518	0.111258	0.006152	0.032629	-0.01298	0.032448	0.078366		-0.05306	0.041313	-0.06194	-0.01429	-0.06187	-0.03142	-0.07503	0.015775
			21.3333	0.002286	0.057539	0.164559	0.245738	0.026029	0.113188	0.017384	0.014721	-0.04288	0.006887	0.069645		-0.03536	0.027032	-0.05739	-0.02403	-0.04252	-0.03503	-0.06744	0.093172
			21.4667	0.00886	0.048858	0.159177	0.254646	0.042601	0.096928	0.04963	0.033284	-0.03323	-0.01201	0.099032		-0.07524	0.002041	-0.048	-0.04529	-0.05436	-0.04292	-0.03192	0.069263
			21.6	-0.00015	0.078948	0.180543	0.254487	0.026144	0.0973	0.034413	-0.02186	-0.03401	0.01337	0.06642		-0.05732	0.044586	-0.06648	-0.00012	-0.07978	-0.03967	-0.04633	0.038205
			21.7333	-0.01047	0.064182	0.140617	0.273855	0.010852	0.105392	-0.00907	-0.00395	-0.06269	0.036894	0.076096		-0.04672	0.005611	-0.04968	0.019068	-0.06101	-0.03127	-0.0628	0.069509
			21.8667	0.009383	0.044294	0.150635	0.243837	0.044478	0.072724	0.043833	-0.02754	-0.04314	0.038561	0.091387		-0.06158	0.018405	-0.04625	-0.02167	-0.06043	-0.01033	-0.05637	0.058664
			22	0.004336	0.052951	0.154153	0.255885	0.025566	0.084826	-0.02283	-0.01858	-0.06174	0.020594	0.085175		-0.03842	-4.2e-05	-0.06486	0.012868	-0.03068	0.000578	-0.06345	0.036727
			22.1333	0.019807	0.040574	0.15631	0.22377	0.033256	0.062181	-0.03878	-0.00886	-0.02263	0.046525	0.077171		-0.04322	0.032983	-0.06374	-0.01931	-0.05436	-0.02191	-0.06448	0.062361
			22.2667	-0.01964	0.058285	0.153115	0.241418	0.030668	0.068046	0.046007	0.017888	-0.04861	0.053564	0.091506		-0.02355	0.039231	-0.05478	-0.05355	-0.08354	-0.00134	-0.05122	0.044368
			22.4	0.009129	0.043734	0.128347	0.227384	0.037156	0.06077	-0.01849	-0.03736	-0.0308	0.074494	0.092462		-0.0653	-0.03723	-0.0493	-0.00514	-0.0483	-0.02441	-0.08314	0.046833
			22.5333	0.004127	0.073211	0.149725	0.233063	0.032891	0.072724	-0.02392	-0.04785	-0.06035	0.06653	0.113009		-0.0582	0.02495	-0.06032	-0.02728	-0.0639	-0.02286	-0.08597	0.070002
			22.6667	0.018722	0.036929	0.144368	0.251367	0.011904	0.070496	-0.01196	-0.02306	-0.07182	0.059306	0.10835		-0.05984	0.019297	-0.04681	0.004012	-0.06621	-0.02028	-0.1009	0.075918
			22.8	0.000574	0.058044	0.127078	0.247064	0.009045	0.06671	0.020645	-0.03529	-0.04088	0.049119	0.118146		-0.0523	-0.00986	-0.06916	-0.00603	-0.02201	-0.0152	-0.0973	0.072467
			22.9333	0.006067	0.086323	0.125907	0.250086	0.005567	0.083489	-0.04059	-0.05636	-0.054	0.037264	0.141799		-0.07524	-0.00302	-0.07687	-0.06034	-0.03328	-0.00303	-0.06744	0.070742
			23.0667	-0.0261	0.017465	0.102039	0.20979	0.040531	0.049187	-0.02972	-0.04479	-0.05809	0.037079	0.122447		-0.08672	0.001743	-0.06891	-0.04529	-0.02981	-0.00141	0.011198	0.063347
			23.2	-0.03655	0.047156	0.104167	0.244872	0.034747	0.065299	-0.04421	-0.02994	-0.06912	0.040413	0.103811		-0.0806	-0.01403	-0.06455	-0.04942	-0.08238	-0.02161	-0.02703	0.084299
			23.3333	-0.0095	0.044721	0.111531	0.229471	0.010889	0.092622	-0.05291	-0.0223	-0.03471	0.053934	0.123283		-0.09721	0.003231	-0.06107	0.001945	-0.04079	-0.00901	-0.02098	0.049298
			23.4667	-0.01876	0.044196	0.103422	0.235683	0.029204	0.061958	-0.05037	-0.05287	-0.03879	0.059306	0.120416		-0.08574	0.038636	-0.07084	0.006374	-0.06852	-0.01962	-0.02046	0.081341
			23.6	-0.02627	0.042878	0.09027	0.243362	0.030511	0.053345	-0.02827	-0.02841	-0.02862	0.060973	0.129853		-0.1042	-0.01373	-0.07544	-0.03732	-0.05841	-0.03223	-0.00914	0.07296
			23.7333	-0.03664	0.060576	0.083882	0.226241	0.022138	0.052009	-0.02935	-0.03496	-0.0354	0.041709	0.110023		-0.10475	0.030305	-0.06542	-0.01695	0.002247	-0.0149	-0.01531	0.061129
			23.8667	-0.01955	0.041884	0.074383	0.213806	0.015258	0.0405	-0.08117	-0.02295	-0.02784	0.035967	0.064867		-0.08585	0.038041	-0.05826	-0.01931	-0.01624	-0.04004	0.004635	0.05053
			24	-0.03662	0.044771	0.084364	0.216409	0.027403	0.030551	-0.06124	-0.02448	-0.05061	0.016148	0.052921		-0.1006	0.002338	-0.07301	-0.02167	-0.05465	-0.01122	-0.01287	0.041903
			24.1333	-0.00922	0.045774	0.084002	0.228993	0.025426	0.045698	0.006877	-0.01269	-0.06773	-0.00256	0.038227		-0.06661	-0.04288	-0.05764	-0.04824	-0.0431	-0.02087	0.015059	0.083806
			24.2667	-0.0309	0.061787	0.084033	0.257379	0.001656	0.041688	-0.02356	-0.02066	-0.04288	0.02152	0.052682		-0.07973	-0.03277	-0.07052	-0.03082	-0.05379	-0.02537	0.016732	0.055706
			24.4	-0.05682	0.075937	0.093863	0.229007	-0.00198	0.077104	0.005065	0.003365	-0.04601	-0.01534	0.045514		-0.05721	-0.0045	-0.06231	-0.02521	-0.0509	-0.02043	-0.00914	0.086517
			24.5333	-0.04668	0.045489	0.057282	0.231845	9.14e-06	0.073466	-0.06812	-0.05418	-0.02889	0.024669	0.07968		-0.04377	0.005314	-0.07395	-0.04617	-0.07545	-0.02456	0.01403	0.036234
			24.6667	-0.04375	0.044087	0.071543	0.206114	0.031793	0.043545	-0.01305	-0.03835	-0.04105	-0.01052	0.070959		-0.05044	-0.0048	-0.05945	-0.06743	-0.01855	-0.00849	-0.01107	0.050283
			24.8	-0.0567	0.0894	0.073709	0.226216	0.025634	0.040649	-0.08189	-0.0556	-0.03288	0.013555	0.047306		-0.04628	0.015727	-0.05428	-0.02374	-0.06187	-0.01232	0.033463	0.06384
			24.9333	-0.0616	0.077256	0.080023	0.228857	-0.00548	0.04644	-0.01993	-0.04708	-0.04731	-0.00571	0.050532		-0.05186	0.041611	-0.05372	-0.0692	-0.06794	0.011488	-0.03912	0.070002
			25.0667	-0.03314	0.066281	0.08514	0.213193	-0.01488	0.044139	-0.00508	-0.0402	-0.0573	0.010406	0.078605		-0.06137	-0.00064	-0.07382	-0.01547	-0.0405	-0.01571	-0.00038	0.047819
			25.2	-0.05188	0.067035	0.051994	0.197725	0.010371	0.05186	-0.02935	-0.05604	-0.05374	-0.01275	0.052801		-0.03809	0.023165	-0.05472	-0.03141	-0.08354	0.008908	-0.02574	0.079862
			25.3333	-0.04202	0.055017	0.062606	0.212787	-0.00772	0.058097	-0.03733	-0.02426	-0.09685	-0.01608	0.056505		-0.05295	-0.02801	-0.05609	0.001945	-0.05465	0.011857	-0.0341	0.07863
			25.4667	-0.06141	0.048766	0.058644	0.206392	-0.00246	0.050301	-0.05762	-0.02295	-0.06174	-0.02942	0.025923		-0.04191	-0.05746	-0.08204	-0.02994	-0.06216	-0.02301	-0.02909	0.084299
			25.6	-0.03675	0.070645	0.079429	0.216049	0.044176	0.051043	-0.0395	-0.05047	-0.07842	-0.03868	0.059491		-0.08344	0.000553	-0.07158	-0.02994	-0.04194	0.002789	-0.01248	0.080355
			25.7333	-0.03505	0.068332	0.077496	0.208097	0.009813	0.018969	-0.04312	-0.00897	-0.08216	-0.0459	0.04647		-0.07295	-0.01522	-0.07762	-0.03968	-0.02721	-0.01756	-0.05186	0.038452
			25.8667	-0.05395	0.056173	0.076209	0.212322	0.019613	0.046143	-0.05001	-0.02579	-0.1078	-0.02571	0.020308		-0.07492	0.02019	-0.08403	-0.02285	-0.06678	-0.00731	-0.02715	0.041656
			26	-0.0572	0.040552	0.090073	0.196527	0.009582	0.035971	-0.02501	-0.03715	-0.11814	-0.04072	0.038586		-0.05393	-0.00064	-0.06561	-0.02699	-0.09827	-0.00082	-0.03565	0.065319
			26.1333	-0.06437	0.071393	0.092861	0.202869	0.010871	0.048296	-0.00979	-0.04555	-0.10632	-0.05257	0.043364		-0.04891	0.02019	-0.07525	-0.02935	-0.04743	-0.01468	-0.0462	0.048312
			26.2667	-0.05378	0.059244	0.093179	0.203626	0.001646	0.036788	-0.01559	-0.01563	-0.12753	-0.02479	-0.01469		-0.06989	-0.00778	-0.06642	-0.00868	-0.05061	0.010899	-0.06924	0.027114
			26.4	-0.0593	0.060741	0.102681	0.213449	0.021986	0.044436	-0.05798	-0.04621	-0.1211	0.020223	0.020786		-0.03252	0.007396	-0.06723	-0.01724	-0.05696	-0.02898	-0.03307	0.030564
			26.5333	-0.05619	0.030732	0.125292	0.21176	0.032244	0.026987	-0.02863	-0.01345	-0.14187	0.026706	-0.00705		-0.05852	0.019892	-0.062	0.011097	-0.06823	-0.01136	-0.0175	0.052009
			26.6667	-0.07055	0.038695	0.116363	0.177309	0.00239	0.057726	-0.08334	-0.02219	-0.09859	0.035597	-0.02867		-0.04705	0.016024	-0.08023	0.003717	-0.04339	-0.00827	-0.03771	0.047819
			26.8	-0.0711	0.020097	0.111022	0.188204	-0.00299	0.039684	-0.04131	0.025094	-0.11701	0.015593	-0.01015		-0.04399	0.016322	-0.06262	-0.01547	-0.0353	-0.00333	-0.02239	0.05472
			26.9333	-0.07229	0.041207	0.129475	0.186465	0.015007	0.05483	-0.0674	-0.01651	-0.11658	0.020964	-0.02795		-0.03776	-0.0054	-0.08279	-0.00366	-0.07198	-0.01291	-0.03192	0.090954
			27.0667	-0.08384	0.044225	0.099558	0.20974	0.014249	0.060176	-0.04095	-0.00581	-0.08338	0.012814	-0.04038		-0.06038	0.008586	-0.08403	-0.05355	-0.06043	0.010161	-0.03398	0.069509
			27.2	-0.08644	0.051897	0.139396	0.179132	0.01359	0.049113	-0.08262	-0.02928	-0.10093	0.059491	0.003703		-0.0924	0.004124	-0.10208	-0.01311	-0.07574	0.007286	-0.05907	0.03722
			27.3333	-0.08823	0.057855	0.13714	0.20222	0.018785	0.037456	-0.06233	-0.01269	-0.08138	0.015963	-0.01338		-0.05929	-0.02414	-0.05802	-0.00514	-0.04512	-0.018	-0.06924	0.064826
			27.4667	-0.10517	0.039855	0.123416	0.180005	0.032648	0.045178	-0.04349	-0.04828	-0.05826	0.032633	-0.02162		-0.06158	-0.01075	-0.07021	-0.07156	-0.08816	-0.01136	-0.03874	0.073453
			27.6	-0.03985	0.05063	0.117351	0.209977	0.020269	0.046589	-0.0308	0.000308	-0.066	0.028373	0.022339		-0.06301	-0.01819	-0.08285	-0.04381	-0.01508	-0.01535	-0.0704	0.107469
			27.7333	-0.08071	0.062983	0.133165	0.181339	0.028293	0.020231	-0.07211	-0.00362	-0.07156	0.040969	-0.01254		-0.03503	0.001743	-0.07949	-0.0261	-0.0223	0.008024	-0.05959	0.080355
			27.8667	-0.08869	0.052286	0.13888	0.182774	0.010343	0.003822	-0.06414	-0.00068	-0.07217	0.01374	-0.00287		-0.02563	0.000851	-0.07015	-0.02492	-0.05465	-0.01638	-0.03063	0.065073
			28	-0.06869	0.031222	0.139083	0.177093	0.039215	-0.00486	-0.07972	-0.05178	-0.06382	-0.01627	0.021503		-0.06825	0.009181	-0.09268	-0.0382	-0.05263	-0.00532	-0.03603	0.074932
			28.1333	-0.083	0.037326	0.109488	0.203611	0.018904	-0.01407	-0.08406	-0.0497	-0.06739	-0.02219	-0.01195		-0.09142	0.022867	-0.08839	-0.04086	-0.09393	-0.02891	-0.03848	0.061129
			28.2667	-0.07899	0.041884	0.102172	0.187392	0.04279	0.004639	-0.0866	-0.03518	-0.07121	-0.05739	-0.00155		-0.07896	-0.01849	-0.07463	-0.03466	-0.04945	-0.01866	-0.05405	0.035001
			28.4	-0.07427	0.071509	0.105927	0.183169	0.020121	-0.00457	-0.0808	-0.04064	-0.05026	-0.02608	-0.02879		-0.06322	-0.02741	-0.10282	-0.09223	-0.11386	-0.00753	0.002189	0.03722
			28.5333	-0.09203	0.048268	0.123139	0.183395	0.011862	0.001669	-0.05508	-0.0604	-0.06808	-0.02719	0.022936		-0.09929	-4.2e-05	-0.06648	-0.01606	-0.07978	-0.02552	-0.01918	0.060389
			28.6667	-0.10367	0.063398	0.11923	0.189313	0.012697	-0.02172	-0.04421	-0.08541	-0.09302	-0.02164	0.009676		-0.06257	0.000851	-0.09847	-0.02049	-0.04339	-0.02205	-0.03089	0.071974
			28.8	-0.11708	0.062144	0.09194	0.180555	0.019043	-0.01593	-0.02537	-0.08421	-0.05418	-0.00608	0.003106		-0.0629	0.019297	-0.08011	-0.00691	-0.07863	-0.01933	-0.03282	0.066552
			28.9333	-0.07832	0.036766	0.11141	0.146547	0.024508	0.016296	-0.04964	-0.06488	-0.05974	-0.00534	0.004898		-0.07328	-0.00064	-0.09492	-0.0013	-0.08498	-0.00244	-0.00656	0.054967
			29.0667	-0.10533	0.042739	0.09405	0.196007	0.01409	0.007386	-0.05689	-0.08148	-0.04027	0.006887	0.010632		-0.06694	-0.00391	-0.08988	-0.03791	-0.07198	-0.01638	-0.03153	0.060389
			29.2	-0.10604	0.055286	0.103725	0.208487	0.012128	0.015256	-0.09131	-0.05614	-0.03758	0.010406	-0.05065		-0.06257	-0.02801	-0.06897	-0.02285	-0.05061	-0.02124	-0.02458	0.076904
			29.3333	-0.08872	0.062223	0.088433	0.187995	-0.01114	0.036639	-0.11631	-0.04839	-0.03306	-0.0346	-0.00334		-0.05514	-0.02414	-0.06243	-0.0075	-0.1078	-0.00267	-0.03436	0.050037
			29.4667	-0.11557	0.044559	0.074472	0.179456	-0.00588	0.010505	-0.0232	-0.02699	-0.04418	-0.02923	0.016724		-0.05579	0.010074	-0.08092	-0.03938	-0.07632	-0.01284	-0.02728	0.072221
			29.6	-0.09643	0.045602	0.062468	0.200705	0.010792	0.031368	-0.04312	-0.03201	-0.05252	0.032633	-0.00299		-0.05951	0.015132	-0.08067	-0.03909	-0.05523	-0.01608	-0.0202	0.051762
			29.7333	-0.09462	0.024054	0.078821	0.17724	0.021268	0.081039	-0.04783	-0.04348	-0.05661	-0.00941	-0.00323		-0.08486	-0.00748	-0.0704	-0.02935	-0.08151	-0.02117	0.001031	0.116835
			29.8667	-0.08269	0.018881	0.081584	0.174083	0.009488	0.061512	-0.10073	-0.04053	-0.06113	0.003738	0.002389		-0.0559	0.022867	-0.08882	-0.04883	-0.05523	-0.03503	-0.00618	0.088243
			30	-0.0547	0.028985	0.05793	0.177507	0.017795	0.047554	-0.06849	-0.04381	-0.05991	-0.03942	-0.01099		-0.04268	-0.0048	-0.07774	-0.07333	-0.06736	-0.00156	-0.0036	0.110919
			30.1333	-0.0973	0.033042	0.067923	0.167332	5.08e-05	0.0529	-0.07537	-0.00461	-0.06573	0.020594	-0.02318		-0.0783	0.025545	-0.08061	-0.0202	-0.07863	-0.03016	0.000516	0.08208
			30.2667	-0.06632	0.026314	0.068737	0.206837	0.001085	0.02773	0.006152	0.015376	-0.05139	0.005035	-0.02449		-0.0759	-0.01105	-0.09417	0.000765	-0.04512	-0.00783	0.028573	0.074193
			30.4	-0.07883	0.054329	0.048935	0.183449	-0.00704	0.035303	-0.05617	-0.0212	-0.06591	-0.02664	-0.00645		-0.02858	0.017214	-0.07171	-0.09223	-0.09365	0.00102	0.029088	0.077151
			30.5333	-0.08493	0.025087	0.057663	0.183591	-0.00178	0.04154	-0.02247	-0.00188	-0.09693	-0.0296	-0.00657		-0.06541	0.027628	-0.08434	-0.01931	-0.05754	-0.0062	0.014931	0.0912
			30.6667	-0.04761	0.022	0.045058	0.152065	0.009544	0.045772	-0.05109	0.002492	-0.10962	-0.01423	-0.02736		-0.06421	-0.01492	-0.09778	-0.01577	-0.04917	-0.01512	-0.00232	0.094405
			30.8	-0.068	0.028321	0.057941	0.166341	-0.00958	0.035971	-0.04711	-0.02492	-0.10093	0.016334	-0.02294		-0.05415	-0.00837	-0.07438	-0.06713	-0.09682	-0.0093	-0.01519	0.081341
			30.9333	-0.07828	0.023029	0.064154	0.180619	-0.01079	0.030923	-0.01849	0.007296	-0.09511	-0.00367	-0.01708		-0.04902	-0.00064	-0.08627	-0.08898	-0.09133	0.004485	0.02484	0.077644
			31.0667	-0.06277	0.049444	0.05746	0.164177	-0.02142	0.046143	-0.00979	0.013957	-0.08685	-0.03238	-0.02628		-0.03503	-0.00064	-0.091	-0.04056	-0.03732	-0.01616	-0.00592	0.066552
			31.2	-0.04966	0.043336	0.071393	0.176157	-0.00906	0.040649	-0.02501	0.024002	-0.09728	-0.0422	-0.01195		-0.07055	0.005314	-0.08683	-0.01813	-0.08238	-0.01269	-0.00592	0.081094
			31.3333	-0.05723	0.017627	0.06094	0.165416	0.006617	0.032704	0.01521	-0.02644	-0.09937	-0.01015	-0.03942		-0.06694	0.014239	-0.05658	-0.04381	-0.03472	-0.01719	-0.0009	0.08208
			31.4667	-0.06308	0.041548	0.056055	0.143828	-0.00506	0.049855	-0.01269	-0.01334	-0.10441	-0.03034	-0.0442		-0.05568	0.015727	-0.09561	-0.09046	-0.1	0.008687	-0.01724	0.026128
			31.6	-0.07117	0.028747	0.070248	0.156225	0.012464	0.049336	-0.0395	-0.00919	-0.11406	0.006331	-0.04898		-0.04224	0.007991	-0.10363	-0.04499	-0.06505	-0.00702	-0.026	0.068277
			31.7333	-0.07244	0.019238	0.051191	0.18001	0.028864	0.057874	0.009051	-0.01563	-0.10163	0.033004	-0.03978		-0.06923	-0.03188	-0.0849	-0.05474	-0.06418	-0.01557	-0.04247	0.034508
			31.8667	-0.05274	0.029074	0.050168	0.147197	-0.00329	0.025651	0.042384	-0.03977	-0.12257	-0.02201	-0.03106		-0.05601	0.042801	-0.09405	-0.04116	-0.06621	0.001831	-0.02239	0.067538
			32	-0.0369	0.026806	0.078663	0.167761	0.00383	0.044436	-0.0087	-0.05997	-0.1516	0.000775	-0.01159		-0.04006	-0.00153	-0.09697	-0.0444	-0.05523	0.008245	0.007209	0.070249
			32.1333	-0.08261	0.016218	0.065109	0.167675	-2.5e-05	0.050969	-0.03551	-0.04664	-0.12753	0.011518	-0.04229		-0.05984	-0.0295	-0.0877	-0.04145	-0.05263	-0.0048	0.000902	0.064333
			32.2667	-0.06933	0.014613	0.036186	0.145478	0.006273	0.050301	-0.01378	-0.04348	-0.12987	-0.01608	-0.01027		-0.04989	0.010372	-0.09224	-0.03761	-0.0639	-0.00532	-0.03024	0.06384
			32.4	-0.08628	0.013797	0.03098	0.157719	-0.00866	0.065076	-0.02609	-0.07045	-0.12535	0.012073	0.010274		-0.05601	0.015132	-0.10507	-0.01075	-0.10173	-0.01638	0.002575	0.029086
			32.5333	-0.10196	0.029072	0.057507	0.155508	0.005337	0.063814	0.007964	-0.06936	-0.11362	0.034671	-0.01087		-0.06628	0.058867	-0.07638	-0.03318	-0.09451	-0.01453	-0.03732	0.054227
			32.6667	-0.09402	0.007688	0.043495	0.156551	0.010549	0.047777	0.015572	-0.07645	-0.12979	0.028003	-0.0442		-0.05852	-0.02057	-0.09978	-0.05178	-0.08585	0.008982	-0.04672	0.059403
			32.8	-0.0846	0.01291	0.057729	0.15507	0.004644	0.057429	-0.00472	-0.08082	-0.11458	0.029855	-0.00561		-0.06705	-0.00599	-0.07868	-0.01282	-0.07256	-0.02707	-0.03462	0.052255
			32.9333	-0.09549	0.028727	0.075457	0.141881	0.010872	0.057503	-0.01269	-0.07165	-0.09859	0.034115	0.017919		-0.06749	0.022272	-0.08652	-0.04765	-0.08585	-0.00097	-0.03861	0.051023
			33.0667	-0.11046	0.017942	0.046578	0.145639	-0.01685	0.055498	0.004703	-0.05505	-0.11345	0.015778	-0.00741		-0.07973	0.006801	-0.0681	-0.04204	-0.1026	0.000873	-0.03089	0.090461
			33.2	-0.09392	0.032319	0.051837	0.152623	-0.01425	0.036046	-0.04493	-0.06848	-0.09998	0.045229	-0.02975		-0.08136	0.015429	-0.10077	-0.04175	-0.0792	-0.00127	-0.02419	0.084545
			33.3333	-0.09064	0.013129	0.074772	0.107195	0.0014	0.058691	0.011587	-0.0568	-0.10867	0.029114	-0.0178		-0.05437	-0.00421	-0.11851	-0.01724	-0.09451	0.005886	-0.06332	0.049298
			33.4667	-0.09355	0.039782	0.067411	0.14527	0.020188	0.047554	-0.05327	-0.0758	-0.10111	0.010406	-0.04898		-0.08475	-0.00807	-0.08559	-0.05355	-0.08325	-0.00746	-0.00219	0.041903
			33.6	-0.11909	0.035598	0.062431	0.140703	0.000582	0.047628	-0.06486	-0.05363	-0.11901	0.018186	-0.02604		-0.04093	0.012454	-0.08739	-0.05237	-0.08642	0.00102	-0.00798	0.070002
			33.7333	-0.10905	0.011357	0.074244	0.154757	-0.00074	0.057132	-0.00798	-0.05156	-0.12049	0.014667	-0.02246		-0.03481	-0.03128	-0.09293	-0.03791	-0.08816	-0.00208	-0.01261	0.053488
			33.8667	-0.09591	0.023472	0.055208	0.145763	0.00626	0.056167	0.023543	-0.0592	-0.0885	-0.00997	-0.04456		-0.0465	-0.01641	-0.09641	-0.02079	-0.05119	-0.01358	0.001417	0.075179
			34	-0.10676	0.01292	0.059345	0.141738	0.006345	0.05483	-0.00218	-0.06259	-0.10554	-0.01775	-0.04038		-0.06388	-0.00331	-0.09368	-0.02994	-0.09018	-0.00399	-0.02008	0.010106
			34.1333	-0.0843	0.031717	0.068135	0.142938	0.000527	0.037679	-0.00399	-0.05429	-0.06652	-0.0183	-0.03751		-0.04475	-0.07948	-0.09897	-0.04145	-0.1156	0.007876	-0.01519	0.052748
			34.2667	-0.12394	0.012782	0.070415	0.136078	0.003586	0.026096	0.001804	-0.07755	-0.0686	0.016334	-0.02736		-0.07743	0.007694	-0.09511	-0.04116	-0.05899	-0.01358	-0.04183	0.032043
			34.4	-0.09837	0.036269	0.060803	0.153043	-0.00396	0.031368	-0.01849	-0.0485	-0.05617	0.005961	-0.03524		-0.07055	0.016024	-0.09766	-0.04765	-0.0249	0.01886	-0.05585	-0.00222
			34.5333	-0.1081	0.024488	0.081746	0.167036	-0.00877	0.016964	0.022456	-0.08628	-0.03897	-0.00793	-0.02855		-0.06869	-0.02533	-0.08801	-0.01518	-0.04368	-0.01188	-0.04582	0.067538
			34.6667	-0.10633	0.010557	0.078046	0.149516	0.002467	0.042357	0.021007	-0.0722	-0.05965	-0.0296	-0.02007		-0.06792	0.02138	-0.0971	-0.05326	-0.07054	-0.00104	-0.02767	0.072714
			34.8	-0.07446	0.006687	0.055144	0.141076	0.000589	0.028324	0.021369	-0.03452	-0.07043	0.010777	-0.01183		-0.06847	0.004421	-0.09878	-0.08839	-0.0766	0.002568	-0.02201	0.052995
			34.9333	-0.06969	0.044127	0.039855	0.158172	0.005613	0.028027	0.002891	-0.09098	-0.04462	-0.00645	-0.01266		-0.06628	-0.00569	-0.11023	-0.03761	-0.09913	-0.02972	-0.02806	0.044121
			35.0667	-0.1112	0.011419	0.072899	0.146288	0.009259	0.024463	-0.03515	-0.03245	-0.05487	0.028929	-0.01732		-0.09	0.031793	-0.1083	-0.02876	-0.08989	-0.0034	-0.03642	-0.00444
			35.2	-0.12542	0.014071	0.052682	0.121659	-0.01728	0.037159	0.025717	-0.02819	-0.04548	0.02152	0.008482		-0.05852	0.049941	-0.10475	-0.06034	-0.12744	0.004559	-0.02754	0.048312
			35.3333	-0.1015	0.034784	0.053432	0.152104	-0.02047	0.036194	0.003978	-0.05331	-0.09172	-0.02016	0.033807		-0.0653	-0.01403	-0.09598	-0.05119	-0.05581	0.015322	-0.03925	0.08701
			35.4667	-0.09476	0.022969	0.057817	0.125094	-0.0044	0.025577	-0.03914	-0.03201	-0.06991	-0.01127	0.023295		-0.04607	-4.2e-05	-0.11484	-0.02787	-0.0457	-0.02345	-0.0166	0.073946
			35.6	-0.09312	0.033813	0.048514	0.108375	-0.00345	0.031739	0.017022	-0.03234	-0.05765	0.000589	0.058177		-0.06803	-0.02593	-0.11191	-0.08426	-0.09913	-0.01284	-0.02818	0.005669
			35.7333	-0.10311	0.004285	0.069718	0.121855	-0.01482	0.038421	-0.07283	-0.05014	-0.03297	0.036708	0.012543		-0.0818	0.000553	-0.1121	-0.0196	-0.08845	-0.00097	-0.02149	0.057924
			35.8667	-0.09996	0.019003	0.043324	0.116573	-0.0003	0.02669	-0.05399	-0.02797	-0.04244	0.040598	0.064031		-0.05907	0.003826	-0.11316	-0.06123	-0.08527	0.01687	-0.01042	0.044121
			36	-0.09384	0.02168	0.026812	0.138175	0.000713	0.037902	-0.00689	-0.06739	-0.0361	0.02967	0.050771		-0.06552	0.003529	-0.09604	-0.0196	-0.10722	-0.01254	0.001546	0.070742
			36.1333	-0.08903	0.01081	0.042775	0.138992	0.003746	0.049559	-0.05834	-0.02874	-0.03262	0.047081	0.036794		-0.06071	-0.02533	-0.10699	-0.04381	-0.12715	-0.00937	-0.00257	0.063347
			36.2667	-0.09302	0.034109	0.072216	0.133791	0.004546	0.018003	-0.02392	-0.05942	-0.04183	0.03356	0.015649		-0.06541	0.003529	-0.11658	-0.05237	-0.07863	0.000725	-0.00579	0.061622
			36.4	-0.09685	0.015152	0.064993	0.120453	0.010898	0.014588	-0.0145	-0.05156	-0.06834	0.028188	0.041691		-0.04956	0.018702	-0.10152	-0.07363	-0.07545	-0.00576	-0.04247	0.094898
			36.5333	-0.0901	0.00128	0.033645	0.126745	4.29e-05	0.026987	-0.0337	-0.04206	-0.06704	0.000589	0.004778		-0.09054	0.009479	-0.10818	0.004307	-0.09653	0.01311	0.00309	0.095391
			36.6667	-0.0745	0.018736	0.067571	0.130057	-0.00469	0.023646	-0.00146	-0.02601	-0.07138	0.031892	-0.00729		-0.07929	0.014537	-0.10699	-0.01163	-0.09365	-0.00031	-0.04697	0.069017
			36.8	-0.09687	0.024455	0.057975	0.133419	0.004301	0.037308	-0.00508	-0.01673	-0.05687	-0.00552	-0.0098		-0.07546	0.015727	-0.12118	-0.04145	-0.06158	0.010972	-0.03809	0.048805
			36.9333	-0.05538	-0.00698	0.051581	0.133015	-0.01127	0.01444	-0.07464	-0.00199	-0.04548	-0.04961	0.010274		-0.05907	-0.03039	-0.11291	-0.01459	-0.08729	0.007139	-0.02896	0.060143
			37.0667	-0.07206	-0.00238	0.044386	0.106055	-0.00539	-0.01838	0.013036	-0.03474	-0.06026	-0.00274	-0.02628		-0.07229	-0.02325	-0.12056	-0.05975	-0.11242	-0.0191	-0.05791	0.040424
			37.2	-0.09884	0.026896	0.071347	0.117029	-0.01077	0.00798	0.038761	-0.01716	-0.07443	-0.03145	-0.01649		-0.07251	-0.0045	-0.11253	-0.01547	-0.08729	-0.00525	-0.02934	0.05546
			37.3333	-0.09956	0.03606	0.053133	0.130238	-0.00772	0.023721	0.021007	0.00271	-0.08242	-0.02682	-0.00251		-0.03907	0.026437	-0.09405	-0.05355	-0.11271	0.006991	-0.01737	0.046586
			37.4667	-0.08186	-0.0067	0.070696	0.131077	-0.01106	0.022013	0.017746	-0.02371	-0.05209	-0.01423	0.013618		-0.03547	-0.0054	-0.11403	-0.02669	-0.10289	0.012225	-0.01145	0.076411
			37.6	-0.09452	0.01544	0.065638	0.125399	0.00513	0.008945	-0.05291	-0.02208	-0.11718	-0.0372	0.033927		-0.05984	-0.04259	-0.11751	-0.05414	-0.10578	0.016722	-0.01982	0.009613
			37.7333	-0.08551	0.008768	0.055418	0.114259	-9.1e-05	-0.00954	0.031152	-0.02066	-0.06556	-0.04479	0.020308		-0.05579	-0.02176	-0.11477	-0.03997	-0.07198	0.022915	-0.02844	0.052995
			37.8667	-0.0932	0.013745	0.068484	0.101285	-0.01629	0.016593	-0.01015	-0.02644	-0.07894	-0.00904	0.019353		-0.06366	-0.00272	-0.10681	-0.04086	-0.08267	-0.00724	-0.03977	0.065812
			38	-0.08154	0.011264	0.045281	0.117751	-0.01385	0.011395	0.020282	-0.00952	-0.05991	0.011703	0.03321		-0.03579	-4.2e-05	-0.10575	-0.05887	-0.10722	-0.0138	-0.01879	0.067291
			38.1333	-0.08561	0.017821	0.052927	0.113735	0.004183	0.014365	-0.00834	0.025859	-0.06321	-0.02516	0.065942		-0.05066	-0.04199	-0.11869	-0.0382	-0.0792	0.00795	-0.0408	0.054967
			38.2667	-0.09691	0.025092	0.037783	0.111073	0.010999	0.010207	0.010138	-0.00057	-0.07538	0.019297	0.062717		-0.03361	0.003231	-0.1032	-0.03496	-0.07805	-0.01593	0.003605	0.075918
			38.4	-0.09096	0.036999	0.058426	0.120317	-0.01082	0.017484	0.004341	0.010353	-0.08781	0.02189	0.047187		-0.04246	0.033875	-0.13158	-0.05149	-0.09624	-0.00149	-0.0287	0.044861
			38.5333	-0.06923	0.0346	0.059171	0.113861	-0.00667	0.019637	0.025717	-0.00384	-0.08416	0.013555	0.033329		-0.03656	0.017512	-0.09386	-0.00455	-0.07429	-0.00716	-0.04517	0.055706
			38.6667	-0.09911	0.04081	0.047869	0.087211	-0.01625	0.012138	0.023543	-0.00701	-0.05331	0.031707	0.037391		-0.04137	0.011562	-0.10824	-0.10138	-0.06245	-0.00591	-0.10257	-0.00937
			38.8	-0.07581	0.018353	0.045055	0.125943	-0.00912	0.007089	0.020282	-0.014	-0.06304	0.03819	0.067375		-0.07951	-0.02057	-0.10133	-0.05178	-0.06909	-0.002	-0.11544	0.058664
			38.9333	-0.07293	0.033555	0.068673	0.123507	-0.01832	0.005975	0.002167	-0.0342	-0.06556	0.011332	0.058774		-0.03995	-0.02979	-0.09716	-0.04381	-0.12426	-0.00451	-0.06602	0.040177
			39.0667	-0.10379	0.033061	0.044721	0.106005	0.002558	0.003822	-0.01595	-0.05636	-0.06547	0.018001	0.06415		-0.05219	0.019	-0.11907	-0.04676	-0.07747	-0.00075	-0.04903	0.038945
			39.2	-0.1181	0.046218	0.037628	0.115683	0.000702	0.013549	0.041659	-0.01673	-0.05478	0.036708	0.061164		-0.06016	-0.02355	-0.10531	-0.09164	-0.11184	-0.00311	-0.013	0.012817
			39.3333	-0.10457	0.039622	0.030294	0.092478	-0.02701	0.011841	-0.00725	-0.05909	-0.0494	0.015407	0.088281		-0.01907	0.02495	-0.09206	0.003717	-0.05899	0.002126	0.00013	0.075672
			39.4667	-0.11852	0.045165	0.032417	0.104533	-0.03443	0.003525	0.013761	-0.03955	-0.05496	-0.00756	0.071915		-0.06005	0.053214	-0.11988	-0.02138	-0.08065	0.00736	0.01403	0.015775
			39.6	-0.08876	0.053261	0.031925	0.118928	-0.01216	0.018078	0.021732	-0.04457	-0.06565	0.047822	0.075379		-0.05153	-0.00064	-0.12	0.010802	-0.08267	-0.00473	0.016861	0.008381
			39.7333	-0.09959	0.052226	0.065327	0.106569	-0.00872	0.044584	0.04492	-0.00133	-0.06712	0.016889	0.033449		-0.0359	0.010967	-0.11452	-0.06064	-0.09133	-0.00878	0.034236	0.084545
			39.8667	-0.09273	0.047123	0.004271	0.11059	-0.00075	0.033447	0.022094	-0.03824	-0.04279	0.0506	0.068331		-0.01131	0.007991	-0.10494	-0.05001	-0.07169	0.000431	0.023811	0.048065
			40	-0.13694	0.046888	0.012221	0.128611	-0.00858	0.013029	-0.02537	-0.02634	-0.05531	0.009665	0.055907		-0.02913	-0.01462	-0.1055	-0.02462	-0.09942	-0.01328	0.01699	0.049298
			40.1333	-0.09861	0.031524	0.011919	0.114633	-0.01568	0.02825	0.005065	-0.00941	-0.02393	-0.00441	0.069287		-0.03142	0.019594	-0.13332	-0.05296	-0.074	0.011046	0.006565	0.048805
			40.2667	-0.11188	0.036543	0.014831	0.119227	-0.01574	0.02669	0.017384	-0.02361	-0.04427	0.019297	0.063075		-0.01656	0.025842	-0.12212	-0.01577	-0.09798	-0.01675	0.035394	0.033522
			40.4	-0.10657	0.009769	-0.01362	0.110913	-0.021	0.044881	-0.00254	-0.0556	-0.03332	-0.01256	0.080755		-0.03404	-0.01998	-0.1243	-0.04765	-0.12339	0.021072	1.32e-06	0.040917
			40.5333	-0.12392	0.030599	0.000705	0.098709	0.001745	0.030923	-0.04059	-0.04501	-0.01063	0.008739	0.060447		-0.02825	0.022867	-0.10824	-0.02403	-0.12744	-0.02802	0.016346	0.099827
			40.6667	-0.10864	0.03635	-0.03094	0.111529	-0.05932	0.044287	0.022094	0.02564	-0.00055	-0.01867	0.078844		-0.02956	0.037148	-0.1243	-0.03968	-0.09538	-0.0177	0.046719	0.062361
			40.8	-0.11857	0.014693	-0.03434	0.096126	-0.02448	0.04154	-0.0395	-0.02644	-0.00264	-0.05016	0.087325		-0.05153	-0.01522	-0.11994	-0.04145	-0.11675	0.008392	0.024326	0.03648
			40.9333	-0.07914	0.039369	-0.03942	0.096583	-0.02745	0.050672	-0.01414	-0.07296	-0.01889	-0.04146	0.063433		-0.07044	-0.00569	-0.11614	-0.0075	-0.10953	0.004927	0.013901	0.03722
			41.0667	-0.09117	0.022998	-0.04172	0.105035	-0.02076	0.039758	0.023543	-0.04588	-0.00933	-0.03331	0.058416		-0.03404	0.008586	-0.11303	-0.05975	-0.03877	-0.00149	0.032048	0.036727
			41.2	-0.11387	0.022433	-0.05085	0.117947	-0.00485	0.038347	-0.0482	-0.02721	-0.02271	-0.06998	0.042289		-0.04082	-0.01938	-0.12753	-0.04735	-0.07949	-0.00045	0.028058	0.045354
			41.3333	-0.10276	0.016307	-0.06269	0.086277	-0.0101	0.031368	0.004703	-0.00624	-0.02619	-0.07146	0.022459		-0.06093	0.03328	-0.1182	-0.0382	-0.11155	-0.00392	0.014416	0.09613
			41.4667	-0.11609	0.043114	-0.04893	0.118319	-0.00366	0.001966	-0.02754	-0.05822	-0.00872	-0.0861	-0.00227		-0.03995	-0.01254	-0.12423	-0.03378	-0.11473	-0.02574	0.013129	-0.00666
			41.6	-0.12814	0.05098	-0.04988	0.105588	-0.02961	-0.00509	-0.04204	-0.01149	-0.01072	-0.0698	0.030223		-0.02344	0.02138	-0.11509	-0.04381	-0.14101	-0.01903	0.05753	0.015529
			41.7333	-0.11698	0.004112	-0.05459	0.097437	-0.01411	0.053048	-0.00472	-0.05505	-0.03071	-0.04812	-0.00275		-0.03874	-0.02295	-0.12467	-0.03023	-0.04483	-0.0051	0.027157	0.000246
			41.8667	-0.12889	0.019761	-0.05896	0.094102	-0.03486	0.022013	-0.01776	-0.02863	-0.0215	-0.04757	-0.01362		-0.05415	-0.0411	-0.12535	-0.06743	-0.10751	-0.01549	0.036552	0.007395
			42	-0.12458	0.03033	-0.05654	0.106941	-0.01836	0.015182	0.006515	-0.02481	-0.01906	-0.03368	0.021742		-0.0594	0.043694	-0.11029	-0.05592	-0.08671	-0.02161	0.090478	0.02317
			42.1333	-0.11807	0.035303	-0.07573	0.077128	-0.01038	0.010207	-0.06051	-0.02219	-0.00359	-0.03016	0.013141		-0.07404	0.018107	-0.11739	-0.09518	-0.10982	-0.04181	0.053927	-0.0037
			42.2667	-0.13434	0.018206	-0.05808	0.099087	-0.00616	0.026319	-0.0366	-0.02732	0.000837	-0.06331	-0.01218		-0.05153	0.044289	-0.13662	-0.06182	-0.113	-0.01549	0.030889	0.039931
			42.4	-0.13582	0.021012	-0.06801	0.103112	-0.00844	0.038941	-0.02863	-0.04599	-0.01541	0.008924	0.041811		-0.03131	0.012752	-0.1182	-0.02699	-0.08787	-0.01092	0.036166	0.041163
			42.5333	-0.1157	0.039907	-0.07867	0.073155	-0.0205	-0.00887	-0.03914	-0.02011	-0.01637	-0.0359	0.026879		-0.04191	0.037148	-0.10619	-0.0506	-0.12253	-0.01107	0.010683	0.014296
			42.6667	-0.15825	0.025308	-0.09042	0.085029	-0.00157	0.053494	-0.01414	-0.03933	-0.00585	0.00559	0.031179		-0.06519	-0.01879	-0.11764	-0.08514	-0.1309	-0.00797	-0.01943	-0.03081
			42.8	-0.12937	-0.00307	-0.04901	0.109124	-0.03132	0.027062	-0.07464	-0.02666	-0.02593	-0.01867	0.01768		-0.05885	-0.01492	-0.12778	-0.0261	-0.14275	-0.02272	0.002704	0.021937
			42.9333	-0.12011	-0.01139	-0.03443	0.091702	-0.01854	0.035303	-0.0587	-0.01465	0.004053	-0.05109	0.015649		-0.07765	0.050834	-0.10849	-0.02403	-0.13148	-0.02648	-0.00772	0.037466
			43.0667	-0.11469	0.022633	-0.06087	0.081377	0.025739	0.054162	-0.04747	-0.06816	-0.00664	0.017815	0.023056		-0.07317	0.002041	-0.12056	-0.02108	-0.08873	-0.01313	0.013772	0.020212
			43.2	-0.09778	0.007179	-0.05572	0.100976	0.001431	0.050078	-0.03733	-0.08978	-0.01168	-0.00978	0.082666		-0.05852	-0.01908	-0.10594	-0.08809	-0.11733	-0.01313	0.027801	0.042642
			43.3333	-0.12174	0.012839	-0.05697	0.092702	-0.00612	0.051489	-0.02138	-0.07744	-0.0288	-0.02219	0.04874		-0.04694	0.010372	-0.13463	-0.05739	-0.09856	-0.01394	0.014673	-0.01775
			43.4667	-0.14935	0.022624	-0.04269	0.091662	-0.01535	0.070348	-0.10979	-0.06575	-0.02306	0.014111	0.029029		-0.07197	-0.0048	-0.11583	-0.05857	-0.13062	-0.06061	-0.00244	0.015282
			43.6	-0.12355	0.013969	-0.03232	0.095908	-0.00808	0.08245	-0.09348	-0.06357	-0.04218	-0.01219	0.031776		-0.05361	-0.03515	-0.13002	-0.0385	-0.15661	-0.00141	0.021752	0.022923
			43.7333	-0.13252	0.012894	-0.03028	0.101244	-0.00475	0.051563	-0.05653	-0.02863	-0.0381	-0.02386	0.01983		-0.0523	-0.00659	-0.12006	-0.03909	-0.07776	-0.01999	-0.01287	0.049544
			43.8667	-0.12277	0.031142	-0.06655	0.089958	-0.0139	0.047628	-0.03878	-0.0521	-0.04427	-0.0622	0.012065		-0.05415	-0.00807	-0.12212	-0.08012	-0.11184	-0.00989	-0.02638	0.032783
			44	-0.15177	0.020335	-0.01789	0.096504	-0.00921	0.039906	-0.06377	-0.06706	-0.04401	-0.0133	0.020547		-0.04093	0.047859	-0.11969	-0.02226	-0.11213	-0.01107	-0.01596	0.002465
			44.1333	-0.14222	0.012673	-0.02138	0.08819	0.01748	0.078218	-0.04892	-0.08213	-0.04696	-0.04535	0.026759		-0.06115	0.030603	-0.12473	0.012278	-0.13148	-0.00709	-0.00618	-0.00468
			44.2667	-0.1298	0.016048	-0.01726	0.097529	0.009433	0.063443	-0.05291	-0.05516	-0.02471	-0.02886	0.046112		-0.05896	0.024355	-0.13189	-0.0999	-0.1078	0.003674	-0.03127	-0.01085
			44.4	-0.1604	0.010787	-0.03053	0.061272	-0.00058	0.04993	-0.04566	-0.07274	-0.04053	-0.02831	0.032613		-0.04585	0.02138	-0.1312	-0.03023	-0.1156	-0.02183	-0.02651	0.019226
			44.5333	-0.14507	0.011391	-0.02725	0.073957	-0.00255	0.064037	-0.0616	-0.07296	-0.02428	-0.01997	0.049456		-0.0194	-0.03664	-0.11969	-0.06034	-0.08325	-0.01409	-0.00862	0.064087
			44.6667	-0.16182	-0.01006	-0.02033	0.096129	0.006703	0.074431	-0.11595	-0.09163	-0.01793	-0.05127	0.067375		-0.06432	0.011264	-0.13189	-0.06034	-0.13524	-8.6e-05	-0.03629	0.001232
			44.8	-0.14453	-0.02652	-0.02589	0.066073	-0.01644	0.075174	-0.08479	-0.07427	-0.02524	-0.04812	0.047306		-0.06912	0.053809	-0.11757	-0.01311	-0.15372	-0.01277	-0.026	0.000493
			44.9333	-0.15892	0.002454	-0.0343	0.085522	-0.00216	0.06619	-0.07646	-0.09382	-0.0374	-0.05702	0.067375		-0.06803	-0.0176	-0.11845	-0.05296	-0.1	0.005738	-0.00772	-0.00123
			45.0667	-0.11964	0.03714	-0.02504	0.081382	-0.00212	0.076659	-0.06486	-0.09065	-0.0321	-0.04442	0.058535		-0.06836	-0.01254	-0.12125	-0.03171	-0.12339	-0.00908	0.011456	0.021444
			45.2	-0.14955	-0.00019	-0.02776	0.080467	0.003746	0.054459	-0.03515	-0.09272	-0.01698	-0.02479	0.040736		-0.07809	-0.04883	-0.11813	-0.0137	-0.12513	-0.02168	-0.00695	0.023909
			45.3333	-0.14597	0.017421	-0.03452	0.101245	-0.00557	0.076065	-0.12899	-0.11041	0.007964	-0.04072	0.053996		-0.02596	0.02614	-0.10992	-0.03584	-0.1283	-0.0124	0.013901	-0.00123
			45.4667	-0.15478	0.000498	-0.02315	0.071236	-0.01944	0.060844	-0.06993	-0.08486	-0.04062	-0.04016	0.045992		-0.0759	0.013049	-0.12492	-0.04145	-0.07978	-0.01461	-0.00695	0.016022
			45.6	-0.17586	-0.00019	-0.02952	0.093485	-0.00511	0.036937	-0.08769	-0.10386	-0.00577	-0.05627	0.046709		-0.07918	0.000256	-0.12946	-0.03348	-0.10115	-0.01675	-0.03797	0.039684
			45.7333	-0.16572	-0.0151	-0.04205	0.073272	-0.00318	0.031071	-0.04457	-0.12384	-0.00777	-0.00052	0.05531		-0.05667	-0.02265	-0.11328	-0.0016	-0.13293	0.013774	-0.00515	-0.01035
			45.8667	-0.17023	0.021169	-0.03159	0.070338	-0.00687	0.034189	-0.06993	-0.10779	0.021261	-0.06072	0.037988		-0.0888	0.036256	-0.15622	-0.0506	-0.10664	0.007729	-0.00103	-0.0032
			46	-0.14173	0.015261	-0.0411	0.083912	0.00126	0.028918	-0.03805	-0.09152	0.009441	-0.0296	0.004062		-0.08279	0.014834	-0.14234	-0.04263	-0.12513	0.001979	0.020593	0.036973
			46.1333	-0.15082	0.011187	-0.04732	0.071065	0.004514	0.008648	-0.03914	-0.11871	-0.0228	-0.0396	0.021503		-0.08869	0.025247	-0.13189	-0.00278	-0.13813	0.010161	-0.00798	0.025881
			46.2667	-0.16198	0.012493	-0.03655	0.079141	-0.01756	0.02179	-0.04566	-0.10539	-0.00203	-0.06202	0.018158		-0.0936	0.008884	-0.13344	-0.05414	-0.10491	0.001168	0.009268	0.006655
			46.4	-0.15067	0.013701	-0.06811	0.07455	0.004523	0.027284	-0.12935	-0.11129	-0.01185	-0.02405	0.014335		-0.05634	0.024652	-0.12666	-0.04942	-0.13553	-0.0121	-0.02625	0.025881
			46.5333	-0.12823	0.010331	-0.06802	0.050118	0.002167	0.054979	-0.09602	-0.11271	-0.02219	-0.02738	-0.0086		-0.05131	0.009181	-0.13519	-0.05444	-0.10347	0.008318	0.013772	0.027114
			46.6667	-0.12819	0.039111	-0.05265	0.072634	0.017063	0.028027	-0.07646	-0.09731	0.004401	-0.03923	-0.00466		-0.06169	0.013942	-0.13855	-0.01163	-0.09798	0.001757	0.00116	0.00912
			46.8	-0.15021	0.001799	-0.04864	0.087346	-0.00685	0.046737	-0.04167	-0.11019	-0.02019	-0.05868	-0.00096		-0.04552	0.005016	-0.13525	-0.063	-0.12599	0.016722	-0.0287	0.042889
			46.9333	-0.15339	-0.01334	-0.05642	0.07979	0.000249	0.023646	-0.04928	-0.0913	-0.02002	-0.03627	0.01541		-0.0512	0.005611	-0.12672	-0.04027	-0.10347	0.005222	0.027415	0.021691
			47.0667	-0.12433	0.014439	-0.08482	0.084708	0.009006	0.04451	-0.0482	-0.08923	-0.02124	-0.07202	0.01995		-0.05361	-0.00212	-0.12473	-0.03702	-0.11646	0.000136	0.020336	0.013064
			47.2	-0.12515	0.03939	-0.07952	0.081115	-0.00849	0.03315	-0.06015	-0.06652	-0.02541	-0.04461	0.014813		-0.07175	0.008586	-0.12859	-0.05237	-0.13004	-0.00613	-0.01351	-0.00912
			47.3333	-0.14737	0.008859	-0.07169	0.076771	-0.01795	0.035229	-0.00834	-0.10102	-0.04079	-0.04553	-0.03464		-0.0677	-0.01551	-0.12056	-0.05001	-0.15517	0.014216	0.017118	0.003697
			47.4667	-0.1095	0.036085	-0.067	0.08086	-0.00466	0.039312	-0.11848	-0.07711	-0.02158	-0.05868	0.030223		-0.0782	-0.00778	-0.11894	-0.04735	-0.11964	0.00736	0.014673	0.02736
			47.6	-0.12826	0.012913	-0.08311	0.076486	-0.00187	0.052603	-0.04312	-0.07274	-0.00559	-0.07128	-0.00932		-0.03437	-0.00212	-0.12616	-0.01252	-0.10606	0.003822	0.027415	0.010352
			47.7333	-0.1643	0.02465	-0.06305	0.076091	-0.03021	0.020082	-0.08841	-0.06903	-0.01759	-0.03405	-0.01302		-0.08257	0.046669	-0.14888	-0.05208	-0.13119	0.031761	0.01004	0.034262
			47.8667	-0.16064	0.03553	-0.05862	0.063401	-0.01865	0.050301	-0.13769	-0.07613	-0.02263	-0.02794	-0.01087		-0.06388	-0.017	-0.13512	-0.01547	-0.12166	0.013626	0.00206	-0.00641
			48	-0.15692	0.004117	-0.0496	0.058495	0.012396	0.038496	-0.06196	-0.0972	-0.02376	0.023928	0.017322		-0.05131	-0.02622	-0.12629	-0.08573	-0.10924	0.008834	0.022009	0.008627
			48.1333	-0.1675	0.002932	-0.07896	0.07119	-0.02825	0.049855	-0.05472	-0.09174	0.005444	-0.02312	0.014335		-0.06268	-0.05865	-0.14253	-0.03023	-0.13062	0.013995	0.042344	0.022923
			48.2667	-0.18504	0.009336	-0.07134	0.064047	-0.00602	0.05186	-0.09204	-0.10856	0.007443	-0.03664	0.031776		-0.05852	-0.01432	-0.11776	-0.05769	-0.08931	0.020777	0.027543	0.010599
			48.4	-0.16022	0.034963	-0.07261	0.056806	-0.01571	0.076733	-0.08986	-0.07383	-0.0109	-0.01904	0.087086		-0.04126	0.004421	-0.13824	-0.06566	-0.16325	0.01053	0.015831	0.028593
			48.5333	-0.16393	-0.00137	-0.08139	0.076884	-0.00552	0.085123	-0.12863	-0.09655	-0.00612	-0.0133	0.062836		-0.05175	0.003231	-0.13326	-0.032	-0.1439	0.003895	-0.00219	-0.0032
			48.6667	-0.18533	0.019087	-0.04789	0.055248	-0.02072	0.060993	-0.02718	-0.11314	0.007182	-0.00978	0.040497		-0.07776	0.055297	-0.14091	-0.08632	-0.11415	-0.00554	0.00309	0.013803
			48.8	-0.16631	0.010893	-0.0604	0.05854	-0.02	0.039164	-0.06704	-0.11871	0.015873	0.000589	0.065464		-0.03514	-0.0295	-0.1383	-0.09164	-0.09971	0.005959	-0.00141	0.024402
			48.9333	-0.17708	0.010801	-0.05692	0.06006	0.003315	0.070422	-0.05943	-0.09655	-0.01003	0.005776	0.094015		-0.0547	0.006801	-0.13488	-0.04499	-0.12224	-0.00222	-0.02574	0.024649
			49.0667	-0.18731	0.015009	-0.07691	0.079617	0.008718	0.023127	-0.05073	-0.09611	-0.02758	0.003738	0.056146		-0.04235	-0.01075	-0.12112	-0.0258	-0.14563	0.002495	0.029988	0.012324
			49.2	-0.17115	0.014304	-0.05323	0.031439	0.003612	0.061661	-0.0837	-0.10102	-0.01524	-0.03071	0.097718		-0.06399	0.007694	-0.14987	-0.05503	-0.08556	0.009793	0.033206	0.047572
			49.3333	-0.19325	-0.00623	-0.05976	0.063938	-0.0018	0.079183	-0.04602	-0.10517	-0.01298	-0.01349	0.075379		-0.05262	-0.00748	-0.14122	-0.01252	-0.13928	-0.0062	0.034107	-0.00641
			49.4667	-0.19472	0.004607	-0.06736	0.067417	0.007703	0.062106	-0.10544	-0.11434	-0.02541	-0.01664	0.07072		-0.03962	-0.0414	-0.1332	-0.05828	-0.14795	0.016427	0.025613	0.044368
			49.6	-0.18878	0.006447	-0.08441	0.052293	0.002322	0.063814	-0.05617	-0.09491	-0.02219	0.017445	0.062836		-0.07011	-0.01581	-0.13313	-0.02167	-0.1439	-0.01453	0.049808	0.022184
			49.7333	-0.18592	0.006601	-0.06685	0.019811	0.014787	0.067749	-0.0482	-0.11096	-0.03653	-0.02627	0.049098		-0.06923	0.011264	-0.13643	-0.05798	-0.12542	-0.00554	0.048007	0.028346
			49.8667	-0.1749	-0.01198	-0.08833	0.035494	0.002453	0.051934	-0.05798	-0.08464	-0.04679	-0.03812	0.040258		-0.04924	0.025842	-0.12685	-0.03968	-0.11791	0.01886	0.041572	0.018486
			50	-0.17602	-0.00247	-0.04499	0.063037	0.024783	0.037679	-0.0837	-0.09349	-0.05922	-0.04424	0.0442		-0.07852	-0.00837	-0.16431	-0.04381	-0.18549	0.012742	0.059461	0.038699
			50.1333	-0.20717	-0.02012	-0.08927	0.039887	-0.00903	0.057874	-0.04783	-0.08399	-0.03749	-0.02738	0.067017		-0.05383	0.020487	-0.1388	-0.03378	-0.19011	0.023799	0.035523	0.006902
			50.2667	-0.21106	-0.00052	-0.04455	0.052348	-0.00417	0.071387	-0.08588	-0.09644	-0.01785	-0.03923	0.028193		-0.02519	0.011264	-0.14359	-0.05621	-0.10953	0.000357	0.073747	0.042889
			50.4	-0.216	-0.00884	-0.08177	0.049176	0.010424	0.063666	-0.02899	-0.07132	-0.00255	-0.01701	0.069645		-0.0535	0.011562	-0.14794	-0.02699	-0.13928	0.000947	0.037839	0.009613
			50.5333	-0.21984	-0.02149	-0.06076	0.050234	-0.01193	0.04748	-0.04675	-0.07569	-0.00698	-0.06128	0.054832		-0.06956	0.012752	-0.13438	-0.03407	-0.13928	0.01687	0.041572	-0.00863
			50.6667	-0.20148	-0.00317	-0.03929	0.043453	-0.00277	0.067749	-0.06921	-0.04479	-0.00803	-0.04294	0.056266		-0.04279	0.003826	-0.15572	-0.04381	-0.09913	0.004264	0.024583	0.05965
			50.8	-0.20524	-0.02153	-0.03673	0.051352	-0.01028	0.049336	-0.0953	-0.08148	-0.01063	-0.00274	0.051607		-0.05197	0.004421	-0.15597	-0.07481	-0.13033	0.020187	0.034107	0.039192
			50.9333	-0.20351	-0.02395	-0.04398	0.035519	-0.01238	0.080891	-0.04022	-0.06663	-0.0089	-0.01997	0.055668		-0.06082	0.045479	-0.13954	-0.03525	-0.14072	0.019081	0.032176	0.058911
			51.0667	-0.20162	-0.00978	-0.03611	0.046213	0.000266	0.050969	-0.01233	-0.05647	0.002749	-0.01164	0.059969		-0.09382	-0.00034	-0.12299	-0.06595	-0.17192	0.001094	-0.00141	0.021691
			51.2	-0.19768	0.00504	-0.02931	0.042558	-0.00236	0.072946	-0.09747	-0.03048	0.010484	-0.04146	0.028193		-0.04563	-0.02563	-0.14066	-0.01193	-0.12224	0.027485	-0.00798	0.030811
			51.3333	-0.20341	-0.0043	-0.04973	0.051961	0.004689	0.083712	-0.05689	-0.077	0.03873	-0.03757	0.061641		-0.06027	0.000256	-0.14608	-0.04116	-0.1387	0.009866	-0.03912	0.026621
			51.4667	-0.20298	-0.02588	-0.02702	0.068708	-0.01234	0.09277	-0.10472	-0.05953	0.013787	-0.05313	0.033688		-0.08366	-0.01343	-0.13979	-0.04883	-0.15834	0.012668	-0.00914	0.050283
			51.6	-0.20919	-0.01755	-0.02209	0.059113	0.004391	0.071387	-0.04747	-0.07034	0.002315	-0.04757	0.057938		-0.06497	0.002934	-0.14178	-0.03673	-0.14997	0.002347	-0.00708	-0.00739
			51.7333	-0.2299	-0.00382	-0.03031	0.031062	0.010926	0.075248	-0.0866	-0.09174	0.024998	-0.01441	0.068331		-0.07262	-0.02593	-0.13587	-0.02551	-0.12137	0.003453	-0.03848	0.017254
			51.8667	-0.19659	-0.02196	-0.02807	0.053817	0.013746	0.063071	-0.04675	-0.07362	0.036644	-0.00997	0.020069		-0.08169	0.001148	-0.14813	-0.0444	-0.11646	0.019229	-0.01596	-0.00518
			52	-0.20921	0.001195	-0.00679	0.037572	0.007469	0.071313	-0.06269	-0.06925	0.042119	-0.04331	0.041453		-0.08126	-0.01462	-0.14073	-0.0382	-0.17192	0.009572	-0.04414	0.048805
			52.1333	-0.20936	-0.01568	-0.05164	0.04793	-0.00848	0.063443	-0.08914	-0.06619	0.022217	-0.06869	0.054952		-0.07546	-0.00391	-0.13326	-0.05857	-0.12426	0.020334	-0.0278	0.032783
			52.2667	-0.19924	0.006865	-0.05	0.052593	-0.0093	0.029809	-0.11088	-0.06674	0.023868	-0.0685	0.026042		-0.06891	0.014239	-0.13251	-0.06536	-0.10953	0.014216	-0.06512	-0.00616
			52.4	-0.22255	0.002181	-0.03832	0.04952	0.002915	0.061587	-0.10037	-0.0402	0.009702	-0.06442	0.02867		-0.06759	-0.00212	-0.14353	-0.04942	-0.08238	0.021219	-0.06821	0.030318
			52.5333	-0.19782	0.011197	-0.03277	0.047656	-0.00491	0.063814	-0.11015	-0.05975	0.008398	-0.06757	0.028431		-0.06093	-0.01373	-0.14315	-0.0199	-0.12513	0.0137	-0.05186	0.042149
			52.6667	-0.21344	-0.00093	-0.03014	0.029498	-0.01034	0.049707	-0.11848	-0.06728	0.00049	-0.04961	0.012065		-0.08202	0.005314	-0.15778	-0.09105	-0.11935	0.026379	-0.0547	0.044861
			52.8	-0.22984	0.02789	-0.01643	0.01898	0.015281	0.069828	-0.03443	-0.06968	-0.00464	-0.04294	0.015649		-0.0476	0.011859	-0.15436	-0.01311	-0.15257	0.03036	-0.03861	0.015036
			52.9333	-0.23389	0.010143	-0.0248	0.016189	0.000512	0.049113	-0.05544	-0.05189	0.003619	-0.04831	0.040378		-0.05612	-0.00331	-0.1579	-0.01075	-0.13668	-0.01048	-0.04466	0.060143
			53.0667	-0.21542	-0.00293	-0.0345	0.044891	0.000785	0.058468	-0.07537	-0.06313	0.004922	-0.03571	0.035838		-0.09284	0.013644	-0.13394	-0.05326	-0.14188	0.004854	-0.01737	0.013557
			53.2	-0.21767	0.011008	-0.02677	0.03646	0.014743	0.075991	-0.08189	-0.08934	-0.00455	-0.03127	0.042528		-0.08628	-0.0045	-0.15884	-0.0444	-0.15574	0.001315	-0.01416	-0.00148
			53.3333	-0.21378	-0.00426	-0.02415	0.042635	0.008727	0.049039	-0.0674	-0.07493	-0.01793	-0.02108	0.051726		-0.09229	0.029413	-0.14546	-0.09547	-0.18116	0.021293	-0.02767	-0.00271
			53.4667	-0.20393	0.001826	-0.03797	0.046713	0.005393	0.058394	-0.05653	-0.10102	-0.03523	-0.00219	0.049218		-0.05842	-0.01224	-0.16108	-0.04617	-0.13784	-0.00127	-0.0139	0.017501
			53.6	-0.19532	0.037308	-0.05116	0.028932	-0.03042	0.032927	-0.07464	-0.08224	0.00162	-0.02738	0.061044		-0.07809	0.014239	-0.14851	-0.05385	-0.09856	0.009645	-0.01235	0.049544
			53.7333	-0.19291	-0.01126	-0.05761	0.039991	0.016632	0.040203	-0.06124	-0.05614	-0.01733	-0.06998	0.048979		-0.06672	0.013644	-0.12977	-0.06212	-0.1439	-0.0163	0.01197	0.024156
			53.8667	-0.2004	0.009811	-0.05461	0.05117	-0.00664	0.056389	-0.06885	-0.04981	-0.02072	-0.07017	0.082069		-0.07218	0.035066	-0.13052	-0.10079	-0.11155	0.020261	0.006822	0.006162
			54	-0.19528	0.016657	-0.07115	0.037079	0.005566	0.06129	-0.12718	-0.06608	-0.05391	-0.03942	0.060566		-0.06814	0.001148	-0.14452	-0.07717	-0.13437	-0.01453	0.053798	0.019965
			54.1333	-0.19122	0.006267	-0.04431	0.047854	0.014954	0.060844	-0.0924	-0.0675	-0.04905	-0.05924	0.033688		-0.08432	0.007991	-0.16245	-0.08987	-0.11126	0.004559	0.047363	0.011585
			54.2667	-0.18974	0.004393	-0.06355	0.038776	0.004019	0.056389	-0.03733	-0.08595	-0.07251	-0.07739	0.047545		-0.09656	-0.01403	-0.16774	-0.01341	-0.11531	0.021661	0.029345	0.034262
			54.4	-0.18398	-0.01276	-0.07366	0.04331	0.012688	0.05832	-0.10182	-0.07154	-0.03888	-0.04535	0.002628		-0.08224	0.032983	-0.14452	-0.04558	-0.13264	-0.0034	0.070529	-0.01257
			54.5333	-0.17773	-0.0063	-0.06989	0.050851	0.015728	0.053048	-0.12319	-0.06958	-0.0308	-0.04905	0.013977		-0.06016	0.029115	-0.13817	-0.02758	-0.14304	-0.00996	0.043116	0.010599
			54.6667	-0.16989	0.007168	-0.10142	0.027704	0.000827	0.077921	-0.08189	-0.07296	-0.03227	-0.05739	-0.0006		-0.09437	-0.00183	-0.13251	-0.03496	-0.14101	-0.01144	0.036552	0.074439
			54.8	-0.20286	0.020701	-0.11751	0.029647	0.001216	0.054088	-0.07283	-0.0746	-0.06113	-0.0372	0.032613		-0.09076	0.018702	-0.15292	-0.08308	-0.13986	-0.0124	0.041572	0.053241
			54.9333	-0.18704	0.007546	-0.0935	0.06353	0.006017	0.067898	-0.05762	-0.10102	-0.04166	-0.07332	0.038586		-0.08748	0.050239	-0.16083	-0.01518	-0.11357	-0.02581	0.041443	-0.00468
			55.0667	-0.18867	-0.00495	-0.08318	0.056909	-0.01338	0.061587	-0.10472	-0.11554	-0.03601	-0.07276	0.019711		-0.0983	0.031198	-0.11745	-0.06241	-0.16383	0.007507	0.004506	0.035494
			55.2	-0.18445	0.007135	-0.08202	0.02637	0.022076	0.053345	-0.08189	-0.10255	-0.08433	-0.07313	0.027595		-0.08257	0.048454	-0.16742	-0.03732	-0.12426	0.028222	0.053283	0.021691
			55.3333	-0.18396	0.001434	-0.07841	0.022891	0.009456	0.052677	-0.1308	-0.06302	-0.06113	-0.05572	0.019591		-0.0841	0.006206	-0.14776	-0.04735	-0.13148	0.011488	0.041829	0.036973
			55.4667	-0.17916	0.016736	-0.07779	0.033898	-0.00131	0.041466	-0.09675	-0.06663	-0.0713	-0.04349	0.005256		-0.08377	-0.0045	-0.14975	-0.07835	-0.15834	0.001757	0.019564	0.022184
			55.6	-0.1701	0.031398	-0.08066	0.025127	-0.00526	0.065893	-0.10689	-0.10834	-0.08042	-0.0648	0.046828		-0.0935	0.020487	-0.15902	-0.07776	-0.12397	0.002863	0.015188	0.020705
			55.7333	-0.17462	-0.00824	-0.06781	0.031323	0.001504	0.077698	-0.16812	-0.09534	-0.09824	-0.08925	0.003942		-0.07208	0.021677	-0.15635	-0.07451	-0.13957	0.018049	0.010812	0.021937
			55.8667	-0.17832	0.027417	-0.07791	0.041407	0.003112	0.069457	-0.09783	-0.04719	-0.0799	-0.02627	0.004898		-0.10267	0.038636	-0.15871	-0.02699	-0.10895	-0.03318	0.015188	0.001972
			56	-0.18185	0.006376	-0.06339	0.03694	-0.00267	0.103833	-0.0732	-0.12242	-0.08433	-0.04146	0.021264		-0.06869	0.040421	-0.14322	-0.0813	-0.11589	0.009645	0.011456	0.078383
			56.1333	-0.14652	0.000921	-0.06995	0.030335	-0.03059	0.073318	-0.11341	-0.08923	-0.08494	-0.01571	0.035002		-0.08595	0.030008	-0.15367	-0.04883	-0.1078	0.015322	0.024583	0.05546
			56.2667	-0.17503	-0.00703	-0.06353	0.014685	0.003269	0.090766	-0.09892	-0.1091	-0.10893	-0.00793	0.025684		-0.06923	-0.03039	-0.15429	-0.05385	-0.11762	0.008908	0.009268	0.066552
			56.4	-0.17938	0.011652	-0.07648	0.034115	0.002208	0.083193	-0.09892	-0.10419	-0.09928	-0.03849	0.003225		-0.06071	0.017809	-0.14558	-0.04854	-0.12628	0.012004	-0.00901	0.02243
			56.5333	-0.18245	0.004333	-0.06886	0.046247	-0.00284	0.05045	-0.09276	-0.09414	-0.06634	-0.02608	0.01541		-0.09699	-4.2e-05	-0.15205	-0.08868	-0.1439	0.001315	0.025355	0.049051
			56.6667	-0.17918	0.008281	-0.09591	0.039907	0.001044	0.025725	-0.07138	-0.11161	-0.10467	-0.03497	0.016127		-0.09295	0.043396	-0.17135	-0.03259	-0.16556	0.013774	0.010426	0.036727
			56.8	-0.16601	-0.01136	-0.05917	0.02869	0.011582	0.018003	-0.11269	-0.10888	-0.11171	-0.01256	-0.00442		-0.05929	0.047561	-0.16431	-0.04824	-0.12686	0.013995	0.006822	0.012817
			56.9333	-0.17951	0.000291	-0.06634	0.026352	-0.01519	0.036788	-0.12754	-0.08726	-0.12683	0.046896	0.036674		-0.0724	-0.00093	-0.13189	-0.04116	-0.11617	0.005222	0.046591	0.062361
			57.0667	-0.15062	-0.00476	-0.0804	0.022601	-0.01234	0.032036	-0.10291	-0.07744	-0.12005	-0.00515	0.011827		-0.09295	0.023462	-0.15641	-0.01429	-0.14679	-0.00974	0.031276	0.051023
			57.2	-0.17092	-0.02443	-0.05674	0.019729	-0.0107	0.052603	-0.0866	-0.10528	-0.15447	0.011888	0.018158		-0.07852	0.065115	-0.15728	-0.03407	-0.1387	0.012373	0.023296	0.042396
			57.3333	-0.18487	-0.02565	-0.06908	0.019795	-0.01372	0.04889	-0.10218	-0.07755	-0.15108	0.002071	0.014932		-0.0712	0.007694	-0.14508	-0.04352	-0.12975	0.030286	0.030761	0.011092
			57.4667	-0.18464	-0.00074	-0.07758	0.029246	0.000738	0.039906	-0.08733	-0.07089	-0.13874	0.02967	0.03106		-0.05033	0.02614	-0.16487	-0.02256	-0.16123	0.002716	-0.00772	0.053488
			57.6	-0.17258	-0.0112	-0.05198	0.035922	-0.02602	0.064185	-0.07899	-0.11041	-0.12335	-0.02534	0.012304		-0.06093	0.002934	-0.1612	-0.04854	-0.11964	0.020187	0.027543	0.02317
			57.7333	-0.19785	0.006216	-0.09442	0.028543	-0.01582	0.064185	-0.04131	-0.07023	-0.1025	0.016519	0.012185		-0.07404	-0.01164	-0.14253	-0.05237	-0.14101	0.006402	0.003219	0.047079
			57.8667	-0.16298	0.003895	-0.08749	0.003173	-0.00969	0.054236	-0.10146	-0.07143	-0.11753	-0.00534	0.001195		-0.03962	0.051429	-0.15099	-0.07156	-0.14823	0.023283	-0.0175	0.016022
			58	-0.16507	-0.00981	-0.05628	0.02965	0.00767	0.076065	-0.09276	-0.07787	-0.12631	0.012629	0.003225		-0.0618	0.063925	-0.17022	-0.04854	-0.11617	-0.00886	-0.03398	0.043382
			58.1333	-0.17551	-0.01876	-0.08726	0.02214	0.00322	0.080668	-0.03551	-0.05636	-0.12222	-0.01942	-0.00323		-0.07044	0.019297	-0.17912	-0.0509	-0.17047	0.011562	-0.0341	0.032043
			58.2667	-0.1762	-0.01409	-0.09371	0.034894	0.002483	0.067526	-0.10653	-0.07449	-0.13578	-0.02516	0.004062		-0.05437	0.034768	-0.15199	-0.12293	-0.14592	-0.00311	-0.02921	0.032783
			58.4	-0.17514	-0.01388	-0.10403	0.024547	0.000424	0.069308	-0.08877	-0.058	-0.07625	-0.02312	-0.0043		-0.07065	0.015429	-0.14819	-0.06507	-0.13841	-0.01778	-0.05637	0.022184
			58.5333	-0.17021	-0.03523	-0.08931	0.017527	0.00333	0.07651	-0.13189	-0.06761	-0.10171	-0.04331	0.036794		-0.07208	0.054404	-0.16245	-0.02315	-0.13986	0.026306	-0.01918	0.024649
			58.6667	-0.14905	-0.0216	-0.09515	0.021386	0.001644	0.096112	-0.09493	-0.08443	-0.1058	-0.03368	-0.01051		-0.05754	-0.00153	-0.14794	-0.03171	-0.16094	0.004485	-0.04955	0.028593
			58.8	-0.18102	-0.01701	-0.06578	0.015861	0.005827	0.073169	-0.05725	-0.09196	-0.12396	-0.04683	-0.00717		-0.05044	0.043991	-0.17141	-0.04676	-0.13322	0.012668	-0.01699	0.025142
			58.9333	-0.16511	-0.00132	-0.10612	0.017914	-0.02691	0.07213	-0.11812	-0.08945	-0.11188	-0.07072	-0.02521		-0.06923	0.011562	-0.16767	-0.05828	-0.1517	-0.0023	-0.01853	0.040424
			59.0667	-0.17858	-0.00193	-0.08128	0.030273	0.015772	0.066858	-0.10472	-0.09644	-0.11614	-0.0885	-0.01613		-0.04858	0.021082	-0.16562	-0.05651	-0.10202	0.020629	-0.02304	0.028839
			59.2	-0.16837	-0.01505	-0.09425	0.017029	0.011349	0.059285	-0.05979	-0.09578	-0.15134	-0.03905	-0.027		-0.08038	0.079991	-0.13593	-0.02433	-0.14361	0.024905	-0.08854	0.020951
			59.3333	-0.19301	-0.03914	-0.05309	0.023046	-0.01917	0.064259	-0.09638	-0.11161	-0.12987	-0.07498	-0.03225		-0.06148	-0.00153	-0.16531	-0.04529	-0.1309	0.000947	-0.08713	0.019965
			59.4667	-0.20572	-0.01513	-0.09342	0.032145	-0.00606	0.079109	-0.04856	-0.096	-0.11136	-0.06072	-0.03954		-0.07328	-0.00093	-0.14857	-0.0633	-0.10578	-0.00171	-0.0471	-0.01134
			59.6	-0.18588	-0.03332	-0.09038	0.022591	-0.03494	0.085494	-0.06957	-0.10113	-0.13431	-0.05794	-0.01075		-0.06071	-0.00807	-0.15	-0.04647	-0.15112	-0.00156	-0.04389	0.036727
			59.7333	-0.1796	-0.02555	-0.09074	0.023932	-0.012	0.062032	-0.08986	-0.10015	-0.12388	-0.01701	-0.03405		-0.06016	0.038338	-0.16892	-0.05414	-0.15083	0.029254	-0.00528	0.012324
			59.8667	-0.19728	-0.03511	-0.07935	0.030049	-0.01048	0.067452	-0.12754	-0.10397	-0.12222	-0.05905	-0.01505		-0.08661	-0.0176	-0.15977	-0.0878	-0.15719	-0.00657	0.006951	0.034262
			60	-0.21546	-0.0092	-0.08735	0.03724	-0.00814	0.057503	-0.05146	-0.09895	-0.10267	-0.03942	-0.02556		-0.0559	0.029115	-0.17035	0.017296	-0.12917	-0.00399	0.049937	0.023416
			60.1333	-0.20079	-0.01821	-0.07941	0.024493	-0.00155	0.064185	-0.08551	-0.09185	-0.10928	-0.01867	-0.01768		-0.05634	0.021677	-0.15734	-0.01193	-0.11617	0.021072	0.054184	0.020705
		Figure 4i	Gcamp6s(MB)	Dop1R1v2			Dop1R2v2				Table Analyzed	medial lobe					Number of families	1
			medial lobe	No retinal	Retinal		No retinal	Retinal			Data sets analyzed	A-D					Number of comparisons per family	6
				0.093046	0.18965		0.0531631	0.071813									Alpha	0.05
				0.147438	0.055184		0.0799908	0.113275			ANOVA summary
				0.083172	0.057371		0.0373278	0.364319			F	5.891					Tukey's multiple comparisons test	Mean Diff,	95,00% CI of diff,	Below threshold?	Summary	Adjusted P Value
				0.058654	0.07229		0.0627588	0.362933			P value	0.0028					No retinal R1 vs. Retinal R1	-0.0223	-0,1637 to 0,1191	No	ns	0.9731	A-B
				0.036192	0.053088		0.0738775	0.071359			P value summary	**					No retinal R1 vs. No retinal R2	0.01332	-0,1330 to 0,1596	No	ns	0.9946	A-C
				0.064059	0.052218		0.0377319	0.23384			Significant diff. among means (P < 0.05)?	Yes					No retinal R1 vs. Retinal R2	-0.1619	-0,2932 to -0,03050	Yes	*	0.0111	A-D
				0.064059	0.084279		0.0917646	0.269194			R squared	0.3707					Retinal R1 vs. No retinal R2	0.03562	-0,1107 to 0,1819	No	ns	0.9105	B-C
				0.058949	0.219868			0.1594									Retinal R1 vs. Retinal R2	-0.1396	-0,2709 to -0,008202	Yes	*	0.034	B-D
								0.637529			Brown-Forsythe test						No retinal R2 vs. Retinal R2	-0.1752	-0,3119 to -0,03850	Yes	**	0.0079	C-D
								0.132655			F (DFn, DFd)	3,839 (3, 30)
								0.19687			P value	0.0194					Test details	Mean 1	Mean 2	Mean Diff,	SE of diff,	n1	n2	q	DF
											P value summary	*					No retinal R1 vs. Retinal R1	0.0757	0.09799	-0.0223	0.05199	8	8	0.6066	30
											Are SDs significantly different (P < 0.05)?	Yes					No retinal R1 vs. No retinal R2	0.0757	0.06237	0.01332	0.05381	8	7	0.3501	30
																	No retinal R1 vs. Retinal R2	0.0757	0.2376	-0.1619	0.04831	8	11	4.738	30
											Bartlett's test						Retinal R1 vs. No retinal R2	0.09799	0.06237	0.03562	0.05381	8	7	0.9361	30
											Bartlett's statistic (corrected)	29.83					Retinal R1 vs. Retinal R2	0.09799	0.2376	-0.1396	0.04831	8	11	4.085	30
											P value	<0,0001					No retinal R2 vs. Retinal R2	0.06237	0.2376	-0.1752	0.05027	7	11	4.928	30
											P value summary	****
											Are SDs significantly different (P < 0.05)?	Yes
											ANOVA table	SS	DF	MS	F (DFn, DFd)	P value
											Treatment (between columns)	0.1911	3	0.06369	F (3, 30) = 5,891	P=0,0028
											Residual (within columns)	0.3243	30	0.01081
											Total	0.5154	33
											Data summary
											Number of treatments (columns)	4
											Number of values (total)	34
		Figure 4j	Gcamp6s(MB)	Dop1R1v2			Dop1R2v2				Table Analyzed	soma					Number of families	1
			Soma	No retinal	Retinal		No retinal	Retinal			Data sets analyzed	A-D					Number of comparisons per family	6
				0.11254	0.074089		0.089355	0.068087									Alpha	0.05
				0.119024	0.028507		0.069639	0.022011			ANOVA summary
				0.021751	0.035015		0.037174	0.208604			F	7.47					Tukey's multiple comparisons test	Mean Diff,	95,00% CI of diff,	Below threshold?	Summary	Adjusted P Value
				0.022631	0.054263		0.095968	0.114007			P value	0.0007					No retinal R1 vs. RetinalR1	0.002129	-0,07053 to 0,07479	No	ns	0.9998	A-B
				0.014927	0.041191		0.033066	0.108937			P value summary	***					No retinal R1 vs. No retinal R2	-0.004708	-0,07992 to 0,07050	No	ns	0.9982	A-C
				0.036367	0.035568		0.02726	0.114249			Significant diff. among means (P < 0.05)?	Yes					No retinal R1 vs. RetinalR2	-0.0933	-0,1608 to -0,02578	Yes	**	0.0039	A-D
				0.036367	0.099034		0.036392	0.286086			R squared	0.4276					RetinalR1 vs. No retinal R2	-0.006838	-0,08205 to 0,06837	No	ns	0.9946	B-C
				0.043131	0.022036			0.223319									RetinalR1 vs. RetinalR2	-0.09543	-0,1630 to -0,02791	Yes	**	0.0031	B-D
								0.22058			Brown-Forsythe test						No retinal R2 vs. RetinalR2	-0.0886	-0,1589 to -0,01834	Yes	**	0.0091	C-D
								0.138005			F (DFn, DFd)	2,562 (3, 30)
								0.081727			P value	0.0734					Test details	Mean 1	Mean 2	Mean Diff,	SE of diff,	n1	n2	q	DF
											P value summary	ns					No retinal R1 vs. RetinalR1	0.05084	0.04871	0.002129	0.02672	8	8	0.1127	30
											Are SDs significantly different (P < 0.05)?	No					No retinal R1 vs. No retinal R2	0.05084	0.05555	-0.004708	0.02766	8	7	0.2407	30
																	No retinal R1 vs. RetinalR2	0.05084	0.1441	-0.0933	0.02483	8	11	5.314	30
											Bartlett's test						RetinalR1 vs. No retinal R2	0.04871	0.05555	-0.006838	0.02766	8	7	0.3496	30
											Bartlett's statistic (corrected)	12.34					RetinalR1 vs. RetinalR2	0.04871	0.1441	-0.09543	0.02483	8	11	5.435	30
											P value	0.0063					No retinal R2 vs. RetinalR2	0.05555	0.1441	-0.0886	0.02584	7	11	4.849	30
											P value summary	**
											Are SDs significantly different (P < 0.05)?	Yes
											ANOVA table	SS	DF	MS	F (DFn, DFd)	P value
											Treatment (between columns)	0.064	3	0.02133	F (3, 30) = 7,470	P=0,0007
											Residual (within columns)	0.08569	30	0.002856
											Total	0.1497	33
											Data summary
											Number of treatments (columns)	4
											Number of values (total)	34
				GFlamp1(MB) XDop1R1v2-∆F/F0 (cAMP) max
		Figure 4k
				1st	2nd	3rd				Table Analyzed	Data 1					Number of families	1
				0.292619	0.250555	0.222812				Data sets analyzed	A-C					Number of comparisons per family	3
				0.179387	0.202394	0.205323										Alpha	0.05
				0.117298	0.157836	0.119398				ANOVA summary
				0.553904	0.356074	0.177954				F	0.3846					Tukey's multiple comparisons test	Mean Diff.	95.00% CI of diff.	Below threshold?	Summary	Adjusted P Value
				0.107798	0.043897	0.0948978				P value	0.684					1st vs. 2nd	0.04756	-0.09686 to 0.1920	No	ns	0.6987	A-B
				0.537686	0.496212	0.473122				P value summary	ns					1st vs. 3rd	0.04062	-0.1038 to 0.1850	No	ns	0.7692	A-C
				0.390011	0.28023	0.332584				Significant diff. among means (P < 0.05)?	No					2nd vs. 3rd	-0.006942	-0.1514 to 0.1375	No	ns	0.9923	B-C
				0.124962	0.104414	0.116583				R squared	0.025
				0.289276	0.261509	0.413128										Test details	Mean 1	Mean 2	Mean Diff.	SE of diff.	n1	n2	q	DF
				0.340944	0.259985	0.271744				Brown-Forsythe test						1st vs. 2nd	0.2812	0.2336	0.04756	0.05858	11	11	1.148	30
				0.158782	0.156414	0.218337				F (DFn, DFd)	0.8083 (2, 30)					1st vs. 3rd	0.2812	0.2405	0.04062	0.05858	11	11	0.9805	30
										P value	0.4551					2nd vs. 3rd	0.2336	0.2405	-0.006942	0.05858	11	11	0.1676	30
										P value summary	ns
										Are SDs significantly different (P < 0.05)?	No
										Bartlett's test
										Bartlett's statistic (corrected)	1.004
										P value	0.6053
										P value summary	ns
										Are SDs significantly different (P < 0.05)?	No
										ANOVA table	SS	DF	MS	F (DFn, DFd)	P value
										Treatment (between columns)	0.01452	2	0.00726	F (2, 30) = 0.3846	P=0.6840
										Residual (within columns)	0.5662	30	0.01887
										Total	0.5808	32
										Data summary
										Number of treatments (columns)	3
										Number of values (total)	33
										Table Analyzed	Data 1
				Gcamp6s(MB) XDop1R2v2	∆F/F0 (Ca2+)					Data sets analyzed	A-C					Number of families	1
		Figure 4l														Number of comparisons per family	3
				1st	2nd	3rd				ANOVA summary						Alpha	0.05
				0.114607	0.104516	0.157195				F	0.07996
				0.172333	0.169157	0.188974				P value	0.9235					Tukey's multiple comparisons test	Mean Diff.	95.00% CI of diff.	Below threshold?	Summary	Adjusted P Value
				0.311282	0.316603	0.373032				P value summary	ns					1st vs. 2nd	0.00408	-0.1155 to 0.1236	No	ns	0.9958	A-B
				0.197134	0.18898	0.216982				Significant diff. among means (P < 0.05)?	No					1st vs. 3rd	-0.01379	-0.1333 to 0.1057	No	ns	0.9535	A-C
				0.104571	0.089042	0.0806672				R squared	0.008807					2nd vs. 3rd	-0.01787	-0.1374 to 0.1017	No	ns	0.9232	B-C
				0.113653	0.143422	0.0972468
				0.102133	0.075433	0.0981538				Brown-Forsythe test						Test details	Mean 1	Mean 2	Mean Diff.	SE of diff.	n1	n2	q	DF
										F (DFn, DFd)	0.1775 (2, 18)					1st vs. 2nd	0.1594	0.1553	0.00408	0.04684	7	7	0.1232	18
										P value	0.8388					1st vs. 3rd	0.1594	0.1732	-0.01379	0.04684	7	7	0.4164	18
										P value summary	ns					2nd vs. 3rd	0.1553	0.1732	-0.01787	0.04684	7	7	0.5396	18
										Are SDs significantly different (P < 0.05)?	No
										Bartlett's test
										Bartlett's statistic (corrected)	0.5129
										P value	0.7738
										P value summary	ns
										Are SDs significantly different (P < 0.05)?	No
										ANOVA table	SS	DF	MS	F (DFn, DFd)	P value
										Treatment (between columns)	0.001228	2	0.0006139	F (2, 18) = 0.07996	P=0.9235
										Residual (within columns)	0.1382	18	0.007678
										Total	0.1394	20
										Data summary
										Number of treatments (columns)	3
										Number of values (total)	21
			Figure 4m
				time/s	Dop1R2 mb medial lobe + retinal				Dop1R2 mb medial lobe - retinal
				0	0.003983	-0.00482	0.0482	0.041636	-0.04416	0.0615	0.0615	-0.01359	-0.00266	0.029248
				0.1	-0.00136	-0.02678	0.042478	0.035578	0.032705	0.0148	0.0148	-0.05516	-0.00062	-0.00485
				0.2	0.01493	-0.00335	0.041003	0.024488	0.129629	0.0393	0.0393	-0.02066	0.032717	0.010091
				0.3	0.017735	-0.00619	0.033518	0.033833	0.00138	0.011	0.011	-0.026	0.007093	0.040469
				0.4	0.001602	-0.03469	0.053833	0.028263	0.013993	0.0329	0.0329	0.03743	0.002572	-0.0114
				0.5	0.016038	-0.00159	0.04718	0.026984	0.017071	0.0308	0.0308	-0.02998	-0.00071	0.011508
				0.6	0.017071	-0.00338	0.03845	-0.00171	0.099312	0.0196	0.0196	-0.01956	0.013559	0.010788
				0.7	-0.00195	0.011129	0.040797	0.017544	0.044481	0.0818	0.0818	-0.01259	0.005185	-0.00412
				0.8	0.017716	0.030723	0.023339	0.021489	-0.00536	0.0413	0.0413	0.03858	0.010935	-0.00292
				0.9	0.025328	0.007038	0.031168	0.03492	0.065083	0.0275	0.0275	0.009701	-0.00748	0.045038
				1	-0.00267	0.009814	0.042037	0.016769	0.036379	0.0443	0.0443	0.023572	0.004748	0.039004
				1.1	0.001866	-0.03765	0.026084	0.002517	0.067667	0.0285	0.0285	-0.01086	-0.00654	0.058276
				1.2	0.038037	-0.02854	0.040985	0.015965	-0.00151	0.0255	0.0255	0.034699	0.011685	0.018655
				1.3	0.003912	-0.02603	0.027597	0.018441	0.054975	0.015	0.015	0.022539	-0.0095	0.014843
				1.4	0.012955	-0.03916	0.028324	1.14e-05	0.02757	0.017	0.017	0.018099	-4.7e-05	0.035212
				1.5	0.001708	0.001306	0.007854	0.001394	0.025889	0.0379	0.0379	0.024917	-0.01448	0.027117
				1.6	0.011338	-0.02584	0.006748	0.017229	0.023256	0.0056	0.0056	0.060047	-0.01964	0.036454
				1.7	0.02772	-0.01691	0.004457	-0.00437	0.043253	0.0136	0.0136	0.013972	-0.00661	0.021811
				1.8	-0.00512	-0.03883	0.007906	0.00723	0.033675	-0.0254	-0.0254	-0.01864	0.010345	0.007337
				1.9	0.008689	-0.02746	0.012459	0.002634	0.091189	0.0425	0.0425	0.016796	-0.00517	-0.01611
				2	-0.00194	-0.00257	0.015757	0.008341	-0.00184	0.0057	0.0057	-0.01802	-0.0229	-0.00797
				2.1	0.003604	-0.01723	-0.022	0.030866	0.017815	0.0333	0.0333	0.000281	-0.0479	-0.0026
				2.2	0.002819	-0.01041	-0.0013	-0.02186	0.0344	0.0451	0.0451	0.036594	-0.03005	-0.02464
				2.3	0.000166	0.009603	-0.00641	-0.0051	0.011335	0.0367	0.0367	0.070677	-0.03076	0.006234
				2.4	-0.00043	-0.00618	-0.01477	-0.00792	0.054436	-0.0032	-0.0032	-0.00175	-0.03876	-0.02008
				2.5	-0.005	-0.01665	-0.01123	-0.006	0.001506	0.0254	0.0254	0.002188	-0.03623	0.002163
				2.6	-0.01384	-0.01646	-0.00849	-0.03994	-0.02524	-0.0183	-0.0183	-0.00832	-0.02777	-0.04411
				2.7	-0.01429	-0.00393	-0.01049	-0.01019	-0.01883	0.0349	0.0349	0.007341	-0.01653	0.001404
				2.8	-0.00964	-0.03276	-0.02371	-0.01725	-0.04246	0.0221	0.0221	-0.01605	-0.02982	-0.00726
				2.9	-0.02105	-0.02766	-0.01506	0.000181	0.003066	-0.0165	-0.0165	-0.00287	-0.0255	0.005076
				3	0.003164	-0.01437	-0.02196	0.00466	-0.07113	-0.0504	-0.0504	-0.04433	-0.04306	0.001376
				3.1	-0.01631	-0.01439	-0.01315	-0.00779	-0.02247	-0.071	-0.071	0.071983	-0.05264	0.00831
				3.2	-0.00774	0.037819	-0.02115	0.000872	-0.00275	-0.06	-0.06	0.045797	-0.02738	-0.0217
				3.3	-0.00505	-0.00832	-0.02025	0.007805	-0.04599	-0.0446	-0.0446	-0.00102	-0.03495	-0.01951
				3.4	-0.0215	0.01452	-0.02202	-0.00378	-0.01568	-0.0904	-0.0904	-0.00137	-0.01859	-0.00869
				3.5	-0.01795	0.003265	-0.02249	0.006196	0.007132	-0.0518	-0.0518	0.01675	-0.04015	-0.00923
				3.6	0.012209	0.012516	-0.03085	-0.00108	0.008911	-0.071	-0.071	-0.02495	-0.04427	-0.05958
				3.7	-0.00132	0.020555	-0.03168	-0.01484	-0.02553	-0.0685	-0.0685	-0.03473	-0.03915	-0.03857
				3.8	-0.00546	0.010405	-0.03187	-0.01319	-0.02161	-0.0744	-0.0744	-0.04783	-0.03639	-0.00182
				3.9	0.004898	0.029731	-0.02055	-0.01614	-0.02928	-0.0165	-0.0165	-0.03214	-0.02715	-0.00339
				4	0.007231	0.026216	-0.03522	-0.00799	-0.08699	-0.0035	-0.0035	-0.02191	-0.02698	0.004908
				4.1	-0.02012	0.020917	-0.02535	-0.03609	-0.01316	-0.0135	-0.0135	-0.05052	-0.04009	-0.02189
				4.2	0.013933	0.023446	-0.01636	-0.02014	-0.01369	0.013	0.013	-0.06729	-0.04512	-0.03986
				4.3	-0.02067	0.014132	-0.01112	-0.0091	0.010739	-0.04	-0.04	0.009213	-0.0375	-0.03614
				4.4	0.000229	0.007937	-0.01596	-0.02382	0.012164	-0.0136	-0.0136	-0.00316	0.119413	0.006265
				4.5	-0.01718	0.031769	-0.02598	0.003702	0.008519	-0.0076	-0.0076	-0.00628	0.154664	-0.00346
				4.6	-0.03687	0.023935	-0.03697	-0.02559	-0.00702	0.0006	0.0006	0.017723	0.138419	-0.00553
				4.7	-0.00299	0.027484	-0.02571	-0.01234	-0.05206	-0.0437	-0.0437	0.007221	0.107985	0.001893
				4.8	-0.02652	0.053518	-0.01679	-0.01661	-0.06811	-0.0114	-0.0114	0.00431	0.125929	-0.00746
				4.9	0.008097	0.021975	-0.0415	-0.04383	-0.17456	0.0106	0.0106	0.030502	0.147812	-0.0147
				5	0.118972	0.042374	-0.01979	-0.04289	-0.18811	-0.0224	-0.0224	-0.03133	0.08481	-0.00591
				5.1	0.106048	0.05018	0.171373	0.275532	-0.16719	0.0671	0.0671	-0.01318	0.105247	-0.0357
				5.2	0.08949	0.34789	0.177342	0.283173	-0.12637	0.0843	0.0843	-0.00284	0.092807	-0.1261
				5.3	0.089079	0.337014	0.18892	0.288889	-0.15245	0.0211	0.0211	-0.02951	0.114189	-0.10893
				5.4	0.093273	0.362246	0.190445	0.299371	-0.13582	0.0397	0.0397	-0.02497	0.124913	-0.09063
				5.5	0.08819	0.355138	0.20171	0.293866	-0.13087	0.0418	0.0418	-0.05903	0.129237	-0.01855
				5.6	0.102838	0.371027	0.170028	0.2698	-0.16735	0.0211	0.0211	-0.03317	0.099006	0.004608
				5.7	0.089512	0.466041	0.17682	0.258717	-0.11355	0.1057	0.1057	-0.03903	0.105944	0.040608
				5.8	0.094898	0.459197	0.192435	0.242538	-0.13614	0.0903	0.0903	-0.04552	0.105196	0.030355
				5.9	0.104781	0.449881	0.179323	0.216474	-0.18067	0.038	0.038	0.036556	0.093772	0.04931
				6	0.095182	0.442091	0.152851	0.244888	-0.21869	0.0345	0.0345	-0.00585	0.074042	0.00739
				6.1	0.116686	0.441663	0.161989	0.224224	-0.23347	0.0883	0.0883	-0.0019	0.075211	0.038032
				6.2	0.091129	0.468426	0.155778	0.224077	-0.19102	0.0341	0.0341	0.038969	0.087007	0.025593
				6.3	0.090037	0.445512	0.14902	0.229382	-0.20646	0.0533	0.0533	0.005553	0.071668	0.037961
				6.4	0.092131	0.44758	0.137923	0.203619	-0.21796	0.0079	0.0079	-0.04185	0.096233	-0.00126
				6.5	0.043173	0.452825	0.143857	0.230959	-0.23102	0.062	0.062	-0.05777	0.049393	0.043841
				6.6	0.076383	0.496092	0.138481	0.204079	-0.26285	0.0314	0.0314	-0.00065	0.074618	0.039977
				6.7	0.048421	0.476097	0.12129	0.190227	-0.25257	0.0524	0.0524	-0.04649	0.074315	0.00278
				6.8	0.012145	0.492028	0.125035	0.174978	-0.22757	0.0052	0.0052	-0.03333	0.044606	0.037057
				6.9	0.018836	0.482251	0.088245	0.171614	-0.24917	0.0651	0.0651	-0.00531	0.045603	0.044289
				7	0.037003	0.464158	0.084239	0.194297	-0.19896	0.0526	0.0526	-0.01866	0.035536	0.025145
				7.1	0.033171	0.480523	0.080338	0.16894	-0.20452	0.0735	0.0735	-0.0427	0.033561	0.041005
				7.2	0.035241	0.48868	0.097779	0.194315	-0.18224	0.043	0.043	0.020731	0.063813	0.009411
				7.3	0.051825	0.488615	0.082978	0.155809	-0.1526	0.0126	0.0126	-0.0463	0.048992	0.046322
				7.4	0.071479	0.471115	0.073895	0.180341	-0.13638	0.0151	0.0151	0.086471	0.028863	0.013123
				7.5	0.063366	0.47249	0.082177	0.205294	-0.11133	0.0436	0.0436	0.09162	0.023462	0.012185
				7.6	0.055051	0.471295	0.136388	0.172991	-0.07965	0.017	0.017	0.078297	0.024487	0.030572
				7.7	0.062883	0.455424	0.114656	0.17211	-0.13072	0.0662	0.0662	0.063284	0.03388	-0.02232
				7.8	0.058675	0.422815	0.112869	0.169597	-0.04556	0.0451	0.0451	0.078257	0.010659	0.027201
				7.9	0.077393	0.470189	0.101298	0.165698	-0.07195	0.091	0.091	0.108929	0.039405	0.008322
				8	0.111305	0.440114	0.11881	0.182134	-0.09867	0.0329	0.0329	0.069312	0.03059	-0.0073
				8.1	0.124515	0.47461	0.064482	0.187767	-0.051	0.0487	0.0487	0.034528	0.01839	0.003149
				8.2	0.13723	0.444068	0.055626	0.178505	-0.08715	0.0923	0.0923	0.037534	0.017216	0.01276
				8.3	0.160541	0.461752	0.085225	0.149793	-0.02545	0.0413	0.0413	0.053604	-0.02125	-0.00254
				8.4	0.13441	0.425605	0.038133	0.163532	-0.0969	0.041	0.041	0.063038	0.007966	-0.04143
				8.5	0.151305	0.475568	0.04502	0.16265	-0.04902	0.0594	0.0594	0.097567	0.003516	0.012087
				8.6	0.155655	0.434808	0.012574	0.182799	-0.05753	0.0463	0.0463	0.085246	-0.00973	-0.04426
				8.7	0.178228	0.452664	0.034494	0.208965	-0.07089	0.0198	0.0198	0.051536	0.006039	-0.02903
				8.8	0.178568	0.45298	0.035052	0.203274	0.19229	0.054	0.054	0.011067	-0.01876	-0.05419
				8.9	0.160635	0.441396	0.037047	0.18964	-0.0154	0.0468	0.0468	0.073364	0.014211	-0.04672
				9	0.162658	0.449317	0.002334	0.138065	-0.07735	0.0617	0.0617	0.046684	0.00242	0.010636
				9.1	0.175604	0.451755	0.01503	0.149072	-0.11951	0.0474	0.0474	0.009372	0.012218	-0.02766
				9.2	0.183755	0.415697	0.010024	0.195917	0.134154	0.0407	0.0407	0.032978	-0.01875	0.00324
				9.3	0.192268	0.40675	0.006987	0.161958	0.133586	0.0159	0.0159	0.004975	0.011589	0.011749
				9.4	0.217233	0.410068	0.02765	0.192919	0.104509	-0.0026	-0.0026	0.027658	-0.02761	-0.0235
				9.5	0.210033	0.403697	0.022587	0.199487	0.065202	0.0404	0.0404	0.034528	-0.03215	-0.01556
				9.6	0.212854	0.398012	0.018023	0.177289	0.086351	0.0272	0.0272	0.006306	-0.02084	-0.01985
				9.7	0.213969	0.426075	0.016308	0.203052	0.006223	0.0909	0.0909	-0.03434	-0.03628	-0.03343
				9.8	0.222909	0.368799	-0.00556	0.19236	0.018985	0.0567	0.0567	0.011783	-0.04495	-0.02422
				9.9	0.215549	0.38428	0.003782	0.215659	0.058034	0.0041	0.0041	0.003835	-0.01756	-0.04856
				10	0.204253	0.393776	0.008439	0.201805	0.012297	0.0022	0.0022	0.068514	-0.03662	-0.03763
				10.1	0.212614	0.388486	-0.00171	0.191256	0.08077	0.0627	0.0627	0.006356	-0.03663	-0.04948
				10.2	0.177681	0.390929	0.010788	0.184309	0.109036	0.0793	0.0793	-0.00199	-0.03395	-0.05279
				10.3	0.204601	0.370973	-0.01471	0.174128	0.107933	0.0753	0.0753	0.026651	-0.05415	-0.04918
				10.4	0.192809	0.366577	-0.00571	0.188912	0.060347	0.0406	0.0406	0.008944	-0.04469	-0.04831
				10.5	0.204922	0.36939	-0.03038	0.153068	0.097041	0.0452	0.0452	-0.01049	-0.03643	-0.0759
				10.6	0.196851	0.380086	-0.0368	0.159149	0.123988	0.074	0.074	0.033937	-0.033	-0.05352
				10.7	0.172978	0.387507	-0.02228	0.148927	0.095742	0.088	0.088	0.038199	-0.04409	-0.08169
				10.8	0.182036	0.37145	-0.02615	0.155756	0.111289	0.1213	0.1213	0.002061	-0.03696	-0.06377
				10.9	0.158108	0.396912	-0.01978	0.161648	0.183548	0.0541	0.0541	0.024919	-0.04758	-0.03082
				11	0.198503	0.390754	-0.03857	0.149226	0.222073	0.104	0.104	0.01892	-0.04408	-0.0482
				11.1	0.191259	0.3792	-0.06252	0.16309	0.271678	0.1266	0.1266	-0.00308	-0.04955	-0.0588
				11.2	0.19018	0.363266	-0.05104	0.159471	0.263721	0.0635	0.0635	0.009908	-0.04967	-0.04549
				11.3	0.219563	0.356969	-0.04006	0.150246	0.279303	0.1311	0.1311	-0.01277	-0.05683	-0.04141
				11.4	0.222076	0.383289	-0.05076	0.174223	0.224485	0.0566	0.0566	0.027958	-0.07744	-0.05323
				11.5	0.192919	0.34847	-0.06398	0.182375	0.202389	0.1026	0.1026	0.017214	-0.05962	-0.08392
				11.6	0.211031	0.394791	-0.07467	0.1524	0.219183	0.0657	0.0657	-0.02655	-0.08978	-0.06066
				11.7	0.168663	0.382545	-0.06698	0.181965	0.188759	0.024	0.024	-0.01265	-0.1332	-0.06552
				11.8	0.210939	0.41922	-0.06762	0.162956	0.257859	0.0582	0.0582	0.01155	-0.12604	-0.04291
				11.9	0.205269	0.407434	-0.07566	0.143364	0.198928	0.0275	0.0275	-0.01108	-0.11777	-0.05545
				12	0.190688	0.360231	-0.06644	0.169358	0.151382	0.0293	0.0293	-0.05792	-0.1106	-0.07213
				12.1	0.187203	0.364319	-0.06215	0.192299	0.156594	0.0492	0.0492	0.010335	-0.12218	-0.08153
				12.2	0.184518	0.368501	-0.06628	0.193297	0.099788	0.0238	0.0238	-0.0026	-0.13061	-0.01322
				12.3	0.183378	0.404942	-0.06905	0.177435	0.107692	0.0505	0.0505	-0.01954	-0.12681	-0.04672
				12.4	0.22323	0.408612	-0.0789	0.158737	0.086548	0.0417	0.0417	0.005855	-0.11419	-0.04084
				12.5	0.18608	0.378084	-0.0863	0.180897	0.050801	0.0558	0.0558	0.007099	-0.08592	-0.03663
				12.6	0.178636	0.411481	-0.07973	0.149991	0.055846	0.0408	0.0408	-0.00386	-0.09688	-0.05155
				12.7	0.168071	0.375809	-0.07103	0.157475	0.043764	0.0688	0.0688	0.055114	-0.08656	-0.04861
				12.8	0.164588	0.372665	-0.05925	0.159775	0.077249	0.0686	0.0686	0.005208	-0.0938	-0.08296
				12.9	0.159229	0.355741	-0.05244	0.16905	-0.00244	0.0967	0.0967	0.024426	-0.08679	-0.07983
				13	0.165828	0.357744	-0.05296	0.156698	0.024722	0.0461	0.0461	0.048833	-0.09011	-0.06854
				13.1	0.180554	0.387719	-0.06024	0.202384	-0.03172	0.0922	0.0922	-0.0102	-0.10285	-0.05516
				13.2	0.214446	0.370723	-0.0413	0.173593	-0.01098	0.059	0.059	0.050817	-0.09616	-0.04389
				13.3	0.198687	0.35832	-0.06212	0.158784	-0.01583	0.0175	0.0175	0.001483	-0.10127	-0.04867
				13.4	0.172432	0.350643	-0.0748	0.150086	-0.07475	0.015	0.015	0.030499	-0.08826	-0.04115
				13.5	0.18754	0.355792	-0.07254	0.14128	0.036633	-0.0174	-0.0174	0.035077	-0.10312	-0.03046
				13.6	0.16412	0.327598	-0.05291	0.13621	0.00222	-0.0061	-0.0061	0.027206	-0.10065	-0.04784
				13.7	0.178285	0.326114	-0.07398	0.14688	0.014389	0.0214	0.0214	-0.07064	-0.12844	-0.05573
				13.8	0.170782	0.351451	-0.09679	0.14294	-0.01476	0	0	-0.11551	-0.1043	-0.05072
				13.9	0.156636	0.347619	-0.0554	0.151347	-0.11046	-0.0269	-0.0269	-0.10383	-0.10495	-0.0313
				14	0.175189	0.360188	-0.09252	0.156452	-0.13681	0.0229	0.0229	-0.13581	-0.13379	-0.05506
				14.1	0.159871	0.32831	-0.07261	0.133778	-0.10885	0.0309	0.0309	-0.16255	-0.11701	-0.04286
				14.2	0.142509	0.347894	-0.08167	0.144306	-0.12186	0.0417	0.0417	-0.14692	-0.13417	-0.02488
				14.3	0.154316	0.350763	-0.09436	0.098922	-0.07039	0.0712	0.0712	-0.15813	-0.12748	-0.04521
				14.4	0.186625	0.37728	-0.08997	0.150375	-0.12204	0.053	0.053	-0.16816	-0.1074	-0.067
				14.5	0.148503	0.358884	-0.07359	0.123798	-0.11125	0.0748	0.0748	-0.10883	-0.12254	-0.06657
				14.6	0.136074	0.330499	-0.10023	0.123247	-0.16111	0.017	0.017	-0.12935	-0.13493	-0.06154
				14.7	0.145507	0.352309	-0.08009	0.122904	-0.09271	0.021	0.021	-0.16203	-0.11297	-0.03581
				14.8	0.128149	0.325927	-0.09565	0.124171	-0.14337	0.0499	0.0499	-0.06045	-0.10178	-0.03139
				14.9	0.120335	0.359665	-0.07954	0.113942	-0.08298	0.0645	0.0645	-0.10988	-0.13722	-0.0724
				15	0.115387	0.381043	-0.09677	0.126746	-0.09431	0.0738	0.0738	-0.12585	-0.11546	-0.05348
				15.1	0.136007	0.339298	-0.09357	0.145293	-0.13263	0.0534	0.0534	-0.08073	-0.10557	-0.03448
				15.2	0.117976	0.357687	-0.09552	0.045884	-0.12767	0.071	0.071	-0.10543	-0.10305	-0.0577
				15.3	0.10256	0.354934	-0.08192	0.079336	-0.11618	0.0652	0.0652	-0.08667	-0.09236	-0.04395
				15.4	0.124569	0.353499	-0.10563	0.09176	-0.17367	0.1082	0.1082	-0.11145	-0.10262	-0.09272
				15.5	0.14082	0.349715	-0.09163	0.069198	-0.14121	0.0406	0.0406	-0.09444	-0.11245	-0.06317
				15.6	0.109821	0.347305	-0.10848	0.044874	-0.12198	0.0474	0.0474	-0.0787	-0.10428	-0.06901
				15.7	0.129708	0.335013	-0.09639	0.03318	-0.16788	0.0228	0.0228	-0.10871	-0.10618	-0.06792
				15.8	0.119872	0.330782	-0.09317	0.002797	-0.14521	0.0627	0.0627	-0.04234	-0.09522	-0.06569
				15.9	0.136131	0.31966	-0.06898	0.006292	-0.16614	0.0979	0.0979	-0.07514	-0.10493	-0.05161
				16	0.129241	0.347604	-0.08634	-0.00856	-0.14507	0.0628	0.0628	-0.11544	-0.11286	-0.06239
				16.1	0.132776	0.316459	-0.07516	-0.01728	-0.10082	0.0771	0.0771	-0.15569	-0.11375	-0.05256
				16.2	0.123253	0.345045	-0.09307	-0.03034	-0.17057	0.0648	0.0648	-0.12487	-0.10271	-0.06367
				16.3	0.103739	0.346866	-0.10274	-0.0308	-0.1549	0.069	0.069	-0.10118	-0.12726	-0.06229
				16.4	0.127761	0.317897	-0.08855	-0.03819	-0.17848	0.0353	0.0353	-0.14502	-0.13132	-0.08141
				16.5	0.112637	0.325963	-0.10357	-0.03431	-0.16266	0.0076	0.0076	-0.11426	-0.10029	-0.06594
				16.6	0.107214	0.333364	-0.09472	-0.05355	-0.17938	0.0345	0.0345	-0.11284	-0.10283	-0.05906
				16.7	0.127282	0.289267	-0.06989	-0.02485	-0.18938	0.0351	0.0351	-0.07868	-0.10983	-0.0663
				16.8	0.104018	0.305693	-0.07287	-0.03402	-0.17214	0.05	0.05	-0.10825	-0.12176	-0.0776
				16.9	0.101736	0.3226	-0.08285	-0.05722	-0.14676	0.0448	0.0448	-0.06205	-0.1702	-0.08309
				17	0.09714	0.309402	-0.07148	-0.01871	-0.14495	0.0547	0.0547	-0.15095	-0.22033	-0.07331
				17.1	0.115276	0.331181	-0.08942	-0.04799	-0.17821	0.0669	0.0669	-0.10579	-0.42448	-0.08146
				17.2	0.116246	0.325034	-0.09276	-0.04256	-0.20208	0.047	0.047	-0.13265	-0.43121	-0.06688
				17.3	0.113435	0.294875	-0.10331	-0.04114	-0.17827	0.0169	0.0169	-0.1096	-0.38225	-0.03947
				17.4	0.117952	0.31064	-0.11687	-0.05426	-0.16437	0.0268	0.0268	-0.10465	-0.22537	-0.08946
				17.5	0.107167	0.29132	-0.10396	-0.05237	-0.21579	0.0209	0.0209	-0.14433	-0.0871	-0.0463
				17.6	0.105807	0.309158	-0.09528	-0.03961	-0.18944	0.0668	0.0668	-0.12966	-0.04666	-0.09789
				17.7	0.120395	0.289174	-0.09711	-0.05036	-0.18435	0.0788	0.0788	-0.17576	-0.05281	-0.07306
				17.8	0.110404	0.283096	-0.10991	-0.05281	-0.20504	0.0291	0.0291	-0.14028	-0.0606	-0.03817
				17.9	0.097356	0.267168	-0.10153	-0.04348	-0.24184	0.0591	0.0591	-0.24789	-0.0363	-0.03854
				18	0.10798	0.258944	-0.11236	-0.05564	-0.21191	0.0527	0.0527	-0.21	-0.0315	-0.04503
				18.1	0.108589	0.266663	-0.11707	-0.07078	-0.25275	0.0109	0.0109	-0.2676	-0.04683	-0.05958
				18.2	0.104446	0.261847	-0.11295	-0.08857	-0.24339	0.0468	0.0468	-0.21604	-0.03255	-0.06621
				18.3	0.123739	0.258448	-0.11341	-0.08728	-0.20221	0.0476	0.0476	-0.20347	-0.0394	-0.08675
				18.4	0.127278	0.263839	-0.09697	-0.10498	-0.20525	0.0375	0.0375	-0.19297	-0.04721	-0.06061
				18.5	0.14043	0.269234	-0.10349	-0.10092	-0.17695	-0.0236	-0.0236	-0.17331	-0.06344	-0.09016
				18.6	0.14789	0.319944	-0.08114	-0.11335	-0.2264	-0.0219	-0.0219	-0.19369	-0.05153	-0.05919
				18.7	0.146556	0.274211	-0.09067	-0.10622	-0.19832	-0.0146	-0.0146	-0.22187	-0.06183	-0.11131
				18.8	0.162524	0.268136	-0.08271	-0.09465	-0.22994	-0.0216	-0.0216	-0.24272	-0.03909	-0.06943
				18.9	0.154411	0.266496	-0.07031	-0.11358	-0.31687	-0.0772	-0.0772	-0.26584	-0.06754	-0.07772
				19	0.124743	0.260485	-0.03627	-0.09503	-0.27995	-0.0111	-0.0111	-0.23044	-0.07948	-0.09752
				19.1	0.13826	0.250563	-0.03054	-0.0939	-0.24513	-0.0141	-0.0141	-0.21928	-0.09527	-0.05958
				19.2	0.122133	0.271306	0.008848	-0.09425	-0.26747	-0.0078	-0.0078	-0.17105	-0.06427	-0.06621
				19.3	0.131155	0.266429	-0.00071	-0.09399	-0.23029	-0.0011	-0.0011	-0.16465	-0.08566	-0.08675
				19.4	0.116534	0.289236	-0.01651	-0.12214	-0.24168	-0.0326	-0.0326	-0.17633	-0.10415	-0.06061
				19.5	0.118657	0.229134	0.012385	-0.12598	-0.23606	-0.0384	-0.0384	-0.19955	-0.10162	-0.09016
				19.6	0.124812	0.278318	0.006859	-0.11995	-0.19695	0.0161	0.0161	-0.16599	-0.11008	-0.05919
				19.7	0.127743	0.249062	0.014492	-0.09047	-0.16877	-0.0297	-0.0297	-0.22294	-0.09236	-0.11131
				19.8	0.143062	0.304152	0.024187	-0.13748	-0.21597	-0.0159	-0.0159	-0.21861	-0.10978	-0.06943
				19.9	0.149582	0.278145	0.029424	-0.15014	-0.16315	-0.064	-0.064	-0.24756	-0.10794	-0.07772
				20	0.175251	0.281708	0.034188	-0.1573	-0.20165	0.0019	0.0019	-0.21689	-0.12769	-0.09752
				20.1	0.161543	0.290067	0.057113	-0.18989	-0.20786	-0.0369	-0.0369	-0.1912	-0.08078	-0.09809
				20.2		0.265761	0.032015	-0.19792	-0.29132	0.0152	0.0152	-0.18782	-0.12426	-0.08786

## Sheet: Figure 5 
	Figure 5: Functional validation of optoDopRs in Drosophila larvae in vivo.
		Figure 5a
			Control	Rotenone			Table Analyzed	Data 1
			0.302096	0.658525
			0.688758	0.282853			Column B	Rotenone
			0.34753	0.756972			vs.	vs,
			0.198784	0.069081			Column A	Control
			0.578761	0.189876
			0.396074	0.519596			Unpaired t test
			0.75152	0.240392			P value	0.0088
			0.584833	0.288696			P value summary	**
			0.77219	0.461974			Significantly different (P < 0.05)?	Yes
			0.553722	0.199244			One- or two-tailed P value?	Two-tailed
			0.69882	0.411361			t, df	t=2,815, df=28
			0.739622
			0.543399				How big is the difference?
			0.501555				Mean of column A	0.5846
			1.02275				Mean of column B	0.3708
			0.664616				Difference between means (B - A) ± SEM	-0,2138 ± 0,07594
			0.647245				95% confidence interval	-0,3693 to -0,05823
			0.431753				R squared (eta squared)	0.2206
			0.682772
							F test to compare variances
							F, DFn, Dfd	1,194, 10, 18
							P value	0.7125
							P value summary	ns
							Significantly different (P < 0.05)?	No
							Data analyzed
							Sample size, column A	19
							Sample size, column B	11
		Figure 5b
		left panel	ave. velocity(mm/s)			Table Analyzed	Data 1				right panel	cum. Bending angle (degree)				Table Analyzed	Data 1
			Dark	light								Dark	Light
			0.472048	0.450201		Column B	light					16434.3	17068.6			Column B	Light
			0.508874	0.568637		vs.	vs,					19701.2	14307.8			vs.	vs,
			0.384702	0.304066		Column A	Dark					6916.4	3787.64			Column A	Dark
			0.346674	0.347208								9596.17	4966.89
			0.466989	0.496471		Paired t test						7461.7	10320.1			Unpaired t test
			0.293023	0.368555		P value	0.7571					12509.1	21690.7			P value	0.3067
			0.476082	0.574884		P value summary	ns					4595.65	6917.38			P value summary	ns
			0.276643	0.315243		Significantly different (P < 0.05)?	No					10355.8	13221.9			Significantly different (P < 0.05)?	No
			0.194944	0.2804		One- or two-tailed P value?	Two-tailed					3545.13	21012.5			One- or two-tailed P value?	Two-tailed
			0.429385	0.361308		t, df	t=0,3155, df=14					1846.8	8702.18			t, df	t=1,046, df=22
			0.4523	0.305596		Number of pairs	15					13797.7	20742.9
			0.46035	0.431433								4698.72	1276.44			How big is the difference?
			0.541347	0.419812		How big is the difference?										Mean of column A	9288
			0.361979	0.347956		Mean of differences (B - A)	-0.006045									Mean of column B	12001
			0.387587	0.390489		SD of differences	0.07421									Difference between means (B - A) ± SEM	2713 ± 2593
						SEM of differences	0.01916									95% confidence interval	-2664 to 8090
						95% confidence interval	-0,04714 to 0,03505									R squared (eta squared)	0.04741
						R squared (partial eta squared)	0.007058
																F test to compare variances
						How effective was the pairing?										F, DFn, Dfd	1,674, 11, 11
						Correlation coefficient (r)	0.6889									P value	0.4061
						P value (one tailed)	0.0023									P value summary	ns
						P value summary	**									Significantly different (P < 0.05)?	No
						Was the pairing significantly effective?	Yes
																Data analyzed
																Sample size, column A	12
																Sample size, column B	12
		Figure 5c
		left panel	ave. velocity(mm/s)								right panel	cum. Bending angle (degree)
			Dark	light			Table Analyzed	Data 1				Dark	Light		Table Analyzed	Data 1
			0.270844	0.29235								6561.23	1448.87
			0.240919	0.908734			Column B	light				3093.56	1839.21		Column B	Light
			0.2863	0.396635			vs.	vs,				3115.73	2761.24		vs.	vs,
			0.419	0.566451			Column A	Dark				5029.65	6821.89		Column A	Dark
			0.497022	0.564274								15863.2	1241.26
			0.643387	0.626165			Paired t test					11905.2	4373.47		Unpaired t test
			0.296885	0.562312			P value	0.0009				10629.1	7638.09		P value	0.044
			0.340241	0.557793			P value summary	***				10229.4	8681.19		P value summary	*
			0.164286	0.590241			Significantly different (P < 0.05)?	Yes				10580	10445.6		Significantly different (P < 0.05)?	Yes
			0.192791	0.786075			One- or two-tailed P value?	Two-tailed				16089.5	10559.7		One- or two-tailed P value?	Two-tailed
			0.387154	0.467938			t, df	t=4,107, df=15				13873.6	11461.9		t, df	t=2,103, df=30
			0.418412	0.537981			Number of pairs	16				11686.7	8645.76
			0.375908	0.348915								15979.9	14173.4		How big is the difference?
			0.473867	0.754604			How big is the difference?					11493.9	5297.98		Mean of column A	10679
			0.603469	0.747413			Mean of differences (B - A)	0.2085				11911.4	11856.5		Mean of column B	7516
			0.576642	0.815818			SD of differences	0.2031				12821.7	13006.3		Difference between means (B - A) ± SEM	-3163 ± 1504
							SEM of differences	0.05078							95% confidence interval	-6236 to -90,64
							95% confidence interval	0,1003 to 0,3168							R squared (eta squared)	0.1284
							R squared (partial eta squared)	0.5293
															F test to compare variances
							How effective was the pairing?								F, DFn, Dfd	1,030, 15, 15
							Correlation coefficient (r)	0.1903							P value	0.9548
							P value (one tailed)	0.2401							P value summary	ns
							P value summary	ns							Significantly different (P < 0.05)?	No
							Was the pairing significantly effective?	No
															Data analyzed
															Sample size, column A	16
															Sample size, column B	16
	Figure 5d
		left panel	ave. velocity(mm/s)									right panel	cum. bending angle(degree)
			no light	light									no light	light
			0.471906	0.484622			Table Analyzed	Data 1					4786.8	5531.22			Table Analyzed	Data 1
			0.337214	0.300533									24537.1	27447.3
			0.480554	0.481482			Column B	light					19025.1	20271.9			Column B	Data Set-B
			0.311	0.431			vs.	vs,					5276.27	17719.2			vs.	vs,
			0.216	0.202			Column A	no light					22421.5	20864			Column A	Data Set-A
			0.164	0.19									17242.3	22301.2
			0.323	0.556			Paired t test						28771.8	19845.8			Unpaired t test
			0.105	0.267			P value	0.027					8320.49	8306.82			P value	0.67
			0.296	0.507			P value summary	*					12876.6	12967.3			P value summary	ns
			0.138	0.216			Significantly different (P < 0.05)?	Yes					7003.06	5650.09			Significantly different (P < 0.05)?	No
			0.49	0.524			One- or two-tailed P value?	Two-tailed					7133.41	3477.57			One- or two-tailed P value?	Two-tailed
			0.349	0.392			t, df	t=2,492, df=13					1411.62	12159.3			t, df	t=0,4320, df=22
			0.256	0.351			Number of pairs	14
			0.34	0.248													How big is the difference?
							How big is the difference?										Mean of column A	13234
							Mean of differences (B - A)	0.06235									Mean of column B	14712
							SD of differences	0.09364									Difference between means (B - A) ± SEM	1478 ± 3421
							SEM of differences	0.02503									95% confidence interval	-5617 to 8573
							95% confidence interval	0,008291 to 0,1164									R squared (eta squared)	0.008411
							R squared (partial eta squared)	0.3232
																	F test to compare variances
							How effective was the pairing?										F, DFn, Dfd	1,316, 11, 11
							Correlation coefficient (r)	0.7284									P value	0.6567
							P value (one tailed)	0.0016									P value summary	ns
							P value summary	**									Significantly different (P < 0.05)?	No
							Was the pairing significantly effective?	Yes
																	Data analyzed
																	Sample size, column A	12
																	Sample size, column B	12
		Figure 5e
			Dark	Light		Table Analyzed	Data 2
			-0.23636	-0.08333
			0.024038	0.121212		Column B	Light
			-0.16346	0.333333		vs.	vs,
			-0.05	0.025974		Column A	Dark
			-0.08442	0.142857
			0.145455	0.212121		Unpaired t test
			0.115385	0.131579		P value	0.0362
			0.130952	0.196429		P value summary	*
			0.171569	0.458333		Significantly different (P < 0.05)?	Yes
						One- or two-tailed P value?	Two-tailed
						t, df	t=2,286, df=16
						How big is the difference?
						Mean of column A	0.005907
						Mean of column B	0.1709
						Difference between means (B - A) ± SEM	0,1650 ± 0,07220
						95% confidence interval	0,01198 to 0,3181
						R squared (eta squared)	0.2462
						F test to compare variances
						F, DFn, Dfd	1,163, 8, 8
						P value	0.8362
						P value summary	ns
						Significantly different (P < 0.05)?	No
						Data analyzed
						Sample size, column A	9
						Sample size, column B	9
		Figure 5f	WT	D1opR1KO	Dop1R2KO
			0.6	1	0.230769			Bartlett's test						Number of families	1
			0.384615	0.733333	0.333333			Bartlett's statistic (corrected)	2.886					Number of comparisons per family	3
			0.857143	0.866667	0.230769			P value	0.2362					Alpha	0.05
			0.714286	0.8	0.25			P value summary	ns
			0.809524	0.875	0.571429			Are SDs significantly different (P < 0.05)?	No					Tukey's multiple comparisons test	Mean Diff,	95,00% CI of diff,	Below threshold?	Summary	Adjusted P Value
			0.8	0.777778	-0.07692									WT vs. D1opR1KO	-0.1936	-0,4604 to 0,07326	No	ns	0.1915	A-B
			-0.07692	0.375	0.555556			ANOVA table	SS	DF	MS	F (DFn, DFd)	P value	WT vs. Dop1R2KO	0.2549	0,008897 to 0,5010	Yes	*	0.041	A-C
			0.846154	0.692308	0.454545			Treatment (between columns)	1.208	2	0.6042	F (2, 32) = 9,784	P=0,0005	D1opR1KO vs. Dop1R2KO	0.4485	0,1957 to 0,7014	Yes	***	0.0004	B-C
			0.166667	0.538462	0.428571			Residual (within columns)	1.976	32	0.06176
			0.222222	0.571429	0.555556			Total	3.185	34				Test details	Mean 1	Mean 2	Mean Diff,	SE of diff,	n1	n2	q	DF
			0.5		-0.09091									WT vs. D1opR1KO	0.5294	0.723	-0.1936	0.1086	11	10	2.521	32
					0.2			Data summary						WT vs. Dop1R2KO	0.5294	0.2745	0.2549	0.1001	11	14	3.601	32
					0.2			Number of treatments (columns)	3					D1opR1KO vs. Dop1R2KO	0.723	0.2745	0.4485	0.1029	10	14	6.165	32
					0			Number of values (total)	35
		Figure 5g
			Dark	Light				Table Analyzed	Data 1
			-0.2	0.230769
			-0.0909091	0.375				Column B	Light
			0.333333	0.454545				vs.	vs,
			0.166667	0.428571				Column A	Dark
			-0.2	0.466667
			-0.111111	0.571429				Unpaired t test
			-0.142857	0.571429				P value	0.0012
			0.555556	0.222222				P value summary	**
			0.125	0.636364				Significantly different (P < 0.05)?	Yes
			0.428571	0.2				One- or two-tailed P value?	Two-tailed
			0					t, df	t=3,691, df=23
			0.222222
			0.2					How big is the difference?
			-0.285714					Mean of column A	0.08338
			0.25					Mean of column B	0.4157
								Difference between means (B - A) ± SEM	0,3323 ± 0,09002
								95% confidence interval	0,1461 to 0,5185
								R squared (eta squared)	0.372
								F test to compare variances
								F, DFn, Dfd	2,606, 14, 9
								P value	0.1522
								P value summary	ns
								Significantly different (P < 0.05)?	No
								Data analyzed
								Sample size, column A	15
								Sample size, column B	10

## Sheet: Figure 6 
	Figure 6: Cell type-specific function of acute Dop1R1 activity in adult flies.
		Figure 6b
				OK107-Gal4 x 2U	D1R1-RNAi x 2U	OK107-Gal4 x D1R1-RNAi			Table Analyzed	D1R1 RNAi
				-70.3226	-47.5214	-52.2436			Data sets analyzed	A-C					Number of families	1
				-73.2759	-48.7092	-19.2391									Number of comparisons per family	2
				-44.9856	-48.699	-2.07861			ANOVA summary						Alpha	0.05
				-57.4138	-44.4737	-41.5751			F	12.02
				-44.6406	-62.2997	-31.9231			P value	0.0003					Dunnett's multiple comparisons test	Mean Diff,	95,00% CI of diff,	Below threshold?	Summary	Adjusted P Value	C-?
				-50.1866	-33.208	-21.8627			P value summary	***					OK107-Gal4 x D1R1-RNAi vs. OK107-Gal4 x 2U	30.67	15,71 to 45,62	Yes	***	0.0002	A	OK107-Gal4 x 2U
				-64.3451	-40.7143	-9.54311			Significant diff. among means (P < 0.05)?	Yes					OK107-Gal4 x D1R1-RNAi vs. D1R1-RNAi x 2U	18.82	3,870 to 33,78	Yes	*	0.0133	B	D1R1-RNAi x 2U
				-56.8356	-41.6262	-38.1988			R squared	0.5338
															Test details	Mean 1	Mean 2	Mean Diff,	SE of diff,	n1	n2	q	DF
									Brown-Forsythe test						OK107-Gal4 x D1R1-RNAi vs. OK107-Gal4 x 2U	-27.08	-57.75	30.67	6.308	8	8	4.861	21
									F (DFn, DFd)	2,990 (2, 21)					OK107-Gal4 x D1R1-RNAi vs. D1R1-RNAi x 2U	-27.08	-45.91	18.82	6.308	8	8	2.984	21
									P value	0.072
									P value summary	ns
									Are SDs significantly different (P < 0.05)?	No
									Bartlett's test
									Bartlett's statistic (corrected)	3.339
									P value	0.1883
									P value summary	ns
									Are SDs significantly different (P < 0.05)?	No
									ANOVA table	SS	DF	MS	F (DFn, DFd)	P value
									Treatment (between columns)	3827	2	1913	F (2, 21) = 12,02	P=0,0003
									Residual (within columns)	3343	21	159.2
									Total	7170	23
									Data summary
									Number of treatments (columns)	3
									Number of values (total)	24
		Figure 6c
									Table Analyzed	shock optoD1R1 activaton
				odour + light + shock - RET	odour - light + shock + RET	odour + light + shock + REt			Data sets analyzed	A-C						Number of families	1
				-22.9097	-41.6667	-50										Number of comparisons per family	2
				-43.6264	-43.1624	-43.9655			ANOVA summary							Alpha	0.05
				-26.4706	-34.6939	-42.2078			F	1.331
				-47.5649	-30.2521	-54.7735			P value	0.2793						Dunnett's multiple comparisons test	Mean Diff,	95,00% CI of diff,	Below threshold?	Summary	Adjusted P Value	A-?
				-50.8772	-28.8856	-41.4286			P value summary	ns						odour + light + shock - RET vs. odour - light + shock + RET	-0.7103	-11,26 to 9,840	No	ns	0.9823	B	odour - light + shock + RET
				-67.3077	-40.8964	-41.1458			Significant diff. among means (P < 0.05)?	No						odour + light + shock - RET vs. odour + light + shock + REt	6.04	-4,511 to 16,59	No	ns	0.3224	C	odour + light + shock + REt
				-48.4848	-27.2727	-55.8824			R squared	0.08152
				-39.2611	-46.5654	-57.8704										Test details	Mean 1	Mean 2	Mean Diff,	SE of diff,	n1	n2	q	DF
				-33.255	-45.5102	-50.3488			Brown-Forsythe test							odour + light + shock - RET vs. odour - light + shock + RET	-42.52	-41.81	-0.7103	4.546	11	11	0.1563	30
				-43.7838	-53.3844	-39.1667			F (DFn, DFd)	0,4049 (2, 30)						odour + light + shock - RET vs. odour + light + shock + REt	-42.52	-48.56	6.04	4.546	11	11	1.329	30
				-44.2029	-67.6407	-57.3892			P value	0.6706
									P value summary	ns
									Are SDs significantly different (P < 0.05)?	No
									Bartlett's test
									Bartlett's statistic (corrected)	2.928
									P value	0.2313
									P value summary	ns
									Are SDs significantly different (P < 0.05)?	No
									ANOVA table	SS	DF	MS	F (DFn, DFd)	P value
									Treatment (between columns)	302.6	2	151.3	F (2, 30) = 1,331	P=0,2793
									Residual (within columns)	3410	30	113.7
									Total	3713	32
									Data summary
									Number of treatments (columns)	3
									Number of values (total)	33
		Figure 6d
		no shock optoD1R1v2
				odour + light - shock - RET	odour - light - shock + RET	odour + light - shock + RET			ANOVA table	SS	DF	MS	F (DFn, DFd)	P value
				6.63871	11.2653	11.9883			Treatment (between columns)	13.82	2	6.91	F (2, 22) = 0,04098	P=0,9599		Number of families	1
				-14.2411	-0.798526	-31.9858			Residual (within columns)	3709	22	168.6				Number of comparisons per family	2
				-0.980392	4.75327	-1.83824			Total	3723	24					Alpha	0.05
				6.36054	-23.595	9.01857
				14.727	2	-7.11111			Data summary							Dunnett's multiple comparisons test	Mean Diff,	95,00% CI of diff,	Below threshold?	Summary	Adjusted P Value
				9.03399	16.3793	-3.14637			Number of treatments (columns)	3						odour + light - shock + RET vs. odour + light - shock - RET	-0.8782	-16,20 to 14,45	No	ns	0.9865
				4.72222	9.28242	21.2865			Number of values (total)	25						odour + light - shock + RET vs. odour - light - shock + RET	0.926	-13,97 to 15,82	No	ns	0.9842
				-3.80117	-7.11111	17.2222
					-3.14637											Test details	Mean 1	Mean 2	Mean Diff,	SE of diff,	n1	n2	q	DF
																odour + light - shock + RET vs. odour + light - shock - RET	1.929	2.807	-0.8782	6.492	8	8	0.1353	22
																odour + light - shock + RET vs. odour - light - shock + RET	1.929	1.003	0.926	6.309	8	9	0.1468	22
			Figure 6f
				pdf>D1R1v2 whole day activity 20min
					Dop1R1 retinal	Dop1R1 ethanol
				0	0.585433	0.471074
				1	0.570646	0.46222
				2	0.55586	0.460449
				3	0.523549	0.455136
				4	0.510953	0.457497
				5	0.502738	0.452775
				6	0.488499	0.439197
				7	0.483571	0.42562
				8	0.455093	0.423849
				9	0.455093	0.409091
				10	0.442497	0.422078
				11	0.438664	0.442739
				12	0.43264	0.44392
				13	0.422782	0.438607
				14	0.41402	0.410862
				15	0.400329	0.414994
				16	0.402519	0.427391
				17	0.399781	0.429162
				18	0.399781	0.412042
				19	0.407996	0.397875
				20	0.394304	0.398465
				21	0.398686	0.397285
				22	0.410186	0.364817
				23	0.421139	0.355372
				24	0.437021	0.353601
				25	0.445235	0.360094
				26	0.466594	0.342385
				27	0.476999	0.326446
				28	0.489595	0.301653
				29	0.5	0.312279
				30	0.499452	0.327627
				31	0.510405	0.339433
				32	0.523549	0.317592
				33	0.519168	0.319953
				34	0.523001	0.321724
				35	0.53012	0.312279
				36	0.551479	0.329398
				37	0.588171	0.358323
				38	0.584885	0.38843
				39	0.5931	0.410272
				40	0.589814	0.417355
				41	0.589266	0.4634
				42	0.573932	0.470484
				43	0.54874	0.510626
				44	0.55805	0.538371
				45	0.581051	0.5549
				46	0.576123	0.575561
				47	0.559693	0.578512
				48	0.536145	0.561983
				49	0.532859	0.547816
				50	0.513691	0.540142
				51	0.519715	0.533058
				52	0.53012	0.48229
				53	0.543264	0.470484
				54	0.561336	0.463991
				55	0.569551	0.469894
				56	0.567908	0.476978
				57	0.572837	0.471074
				58	0.569551	0.469894
				59	0.561336	0.489374
				60	0.581599	0.494097
				61	0.605696	0.504723
				62	0.615005	0.53778
				63	0.61172	0.529516
				64	0.627054	0.535419
				65	0.637459	0.523613
				66	0.625958	0.501181
				67	0.615553	0.486423
				68	0.606243	0.488194
				69	0.614458	0.476978
				70	0.607886	0.456907
				71	0.592552	0.448052
				72	0.586528	0.459858
				73	0.571194	0.42503
				74	0.55805	0.4451
				75	0.538883	0.438017
				76	0.513143	0.423849
				77	0.504381	0.412633
				78	0.490142	0.417355
				79	0.480285	0.417946
				80	0.457284	0.419717
				81	0.457284	0.423259
				82	0.472618	0.408501
				83	0.478094	0.380756
				84	0.502191	0.399055
				85	0.516977	0.396694
				86	0.505476	0.393152
				87	0.506572	0.403188
				88	0.519168	0.400236
				89	0.521358	0.391381
				90	0.559693	0.382527
				91	0.582147	0.396694
				92	0.580504	0.399055
				93	0.56736	0.406139
				94	0.547645	0.404959
				95	0.524096	0.384888
				96	0.524644	0.376033
				97	0.547645	0.384888
				98	0.555312	0.390201
				99	0.544359	0.386068
				100	0.542169	0.390791
				101	0.514786	0.406139
				102	0.508762	0.397285
				103	0.509858	0.397285
				104	0.520263	0.391381
				105	0.529025	0.397875
				106	0.552026	0.402597
				107	0.560789	0.398465
				108	0.562432	0.38843
				109	0.562432	0.390201
				110	0.56517	0.411452
				111	0.569551	0.40791
				112	0.579956	0.403188
				113	0.571742	0.406139
				114	0.575575	0.397875
				115	0.57667	0.400826
				116	0.582147	0.40673
				117	0.566813	0.421488
				118	0.55586	0.4451
				119	0.560241	0.458678
				120	0.586528	0.46222
				121	0.605148	0.44451
				122	0.646769	0.469894
				123	0.65115	0.478749
				124	0.664294	0.4634
				125	0.661555	0.469894
				126	0.649507	0.477568
				127	0.647317	0.48111
				128	0.647864	0.492326
				129	0.665936	0.484061
				130	0.677985	0.474026
				131	0.679628	0.471665
				132	0.682366	0.484652
				133	0.656627	0.474616
				134	0.670865	0.460449
				135	0.676889	0.488784
				136	0.702081	0.515939
				137	0.731106	0.530106
				138	0.764513	0.530697
				139	0.782037	0.512987
				140	0.77218	0.512397
				141	0.774918	0.533058
				142	0.763417	0.541322
				143	0.75356	0.550767
				144	0.774918	0.561393
				145	0.763965	0.577332
				146	0.773275	0.563164
				147	0.743154	0.539551
				148	0.71851	0.534238
				149	0.668675	0.55608
				150	0.640197	0.587367
				151	0.629792	0.614522
				152	0.604053	0.646989
				153	0.597481	0.675325
				154	0.580504	0.70425
				155	0.539978	0.695396
				156	0.523549	0.687131
				157	0.508762	0.706612
				158	0.500548	0.701299
				159	0.491238	0.72137
				160	0.498905	0.717237
				161	0.502738	0.68595
				162	0.495071	0.651712
				163	0.492881	0.642857
				164	0.479737	0.62987
				165	0.476451	0.597993
				166	0.486309	0.602125
				167	0.510953	0.595041
				168	0.507119	0.577332
				169	0.537788	0.590319
				170	0.575027	0.601535
				171	0.622673	0.594451
				172	0.645674	0.600945
				173	0.674151	0.622786
				174	0.694962	0.598583
				175	0.721249	0.586777
				176	0.745893	0.590319
				177	0.757941	0.582645
				178	0.762322	0.578512
				179	0.779299	0.57438
				180	0.778751	0.578512
				181	0.768346	0.5549
				182	0.760131	0.5732
				183	0.761774	0.618654
				184	0.765608	0.62987
				185	0.764513	0.670602
				186	0.764513	0.687131
				187	0.757941	0.697166
				188	0.748631	0.712515
				189	0.742059	0.711924
				190	0.746988	0.723731
				191	0.74425	0.711924
				192	0.72563	0.700118
				193	0.682913	0.670012
				194	0.676342	0.624557
				195	0.680175	0.619835
				196	0.672508	0.577332
				197	0.670318	0.538371
				198	0.676342	0.514168
				199	0.678532	0.493506
				200	0.701533	0.517119
				201	0.712486	0.505903
				202	0.710296	0.497639
				203	0.729463	0.513577
				204	0.745893	0.514758
				205	0.74425	0.530106
				206	0.728916	0.5183
				207	0.736583	0.524793
				208	0.748631	0.544864
				209	0.749726	0.557261
				210	0.757941	0.57438
				211	0.728916	0.587958
				212	0.732202	0.600945
				213	0.754107	0.623377
				214	0.763965	0.628689
				215	0.792443	0.620425
				216	0.818182	0.603896
				217	0.842278	0.596222
				218	0.855969	0.586777
				219	0.848302	0.596222
				220	0.855969	0.59327
				221	0.863636	0.577922
				222	0.864184	0.550767
				223	0.853779	0.5549
				224	0.840088	0.539551
				225	0.823658	0.520661
				226	0.828587	0.5366
				227	0.820372	0.53778
				228	0.803943	0.535419
				229	0.785871	0.532468
				230	0.792443	0.526564
				231	0.797371	0.525384
				232	0.7908	0.534829
				233	0.813253	0.544864
				234	0.810515	0.528926
				235	0.805586	0.514758
				236	0.812705	0.514168
				237	0.7908	0.515348
				238	0.784775	0.515348
				239	0.793538	0.520661
				240	0.812705	0.527745
				241	0.809967	0.544274
				242	0.795181	0.560213
				243	0.803395	0.594451
				244	0.777656	0.599764
				245	0.756846	0.617473
				246	0.744797	0.634002
				247	0.745893	0.654664
				248	0.733297	0.655254
				249	0.720153	0.668241
				250	0.709748	0.677686
				251	0.700438	0.688902
				252	0.685104	0.675325
				253	0.688938	0.682408
				254	0.68839	0.646989
				255	0.721249	0.658796
				256	0.74425	0.694215
				257	0.749726	0.698347
				258	0.757393	0.676505
				259	0.771084	0.671783
				260	0.786966	0.668241
				261	0.809419	0.657025
				262	0.808324	0.661747
				263	0.837349	0.675325
				264	0.841731	0.688312
				265	0.857065	0.697166
				266	0.826944	0.716057
				267	0.829135	0.713695
				268	0.838992	0.748524
				269	0.846112	0.765053
				270	0.841731	0.799292
				271	0.835159	0.797521
				272	0.832968	0.811098
				273	0.826944	0.792208
				274	0.805586	0.783353
				275	0.789157	0.763282
				276	0.759584	0.766824
				277	0.767251	0.720779
				278	0.760131	0.684179
				279	0.742059	0.655844
				280	0.714129	0.652302
				281	0.733844	0.634002
				282	0.737678	0.628689
				283	0.725082	0.622786
				284	0.726725	0.654073
				285	0.731106	0.654664
				286	0.737678	0.660567
				287	0.736583	0.654664
				288	0.719058	0.654664
				289	0.708105	0.659976
				290	0.72563	0.670602
				291	0.734392	0.66706
				292	0.707557	0.662928
				293	0.716867	0.663518
				294	0.719606	0.659386
				295	0.71851	0.622196
				296	0.705367	0.606257
				297	0.699343	0.594451
				298	0.708653	0.595632
				299	0.709748	0.642267
				300	0.711939	0.660567
				301	0.716867	0.650531
				302	0.738773	0.655844
				303	0.757393	0.639315
				304	0.730559	0.64817
				305	0.712486	0.659976
				306	0.714677	0.68477
				307	0.721249	0.712515
				308	0.768894	0.715466
				309	0.81161	0.716647
				310	0.859255	0.694805
				311	0.897043	0.663518
				312	0.907448	0.645218
				313	0.905805	0.662928
				314	0.920591	0.664109
				315	0.949069	0.655844
				316	0.963308	0.636954
				317	0.980285	0.62987
				318	0.991785	0.621606
				319	0.957284	0.613932
				320	0.923877	0.609209
				321	0.895947	0.587958
				322	0.864184	0.586777
				323	0.858708	0.614522
				324	0.871303	0.609799
				325	0.861446	0.607438
				326	0.866375	0.585006
				327	0.875685	0.599174
				328	0.874589	0.601535
				329	0.875137	0.589138
				330	0.871303	0.594451
				331	0.865827	0.587367
				332	0.859255	0.596812
				333	0.863636	0.590909
				334	0.84885	0.580874
				335	0.810515	0.552538
				336	0.795728	0.561983
				337	0.785323	0.590909
				338	0.764513	0.591499
				339	0.742607	0.588548
				340	0.725082	0.583235
				341	0.722892	0.589728
				342	0.715772	0.605667
				343	0.72782	0.589138
				344	0.732202	0.613932
				345	0.749179	0.622786
				346	0.750274	0.631641
				347	0.759584	0.651122
				348	0.756846	0.642267
				349	0.765608	0.632231
				350	0.777108	0.61039
				351	0.769441	0.622196
				352	0.767251	0.619244
				353	0.743702	0.608028
				354	0.721249	0.614522
				355	0.713034	0.585596
				356	0.740416	0.589728
				357	0.853779	0.61157
				358	0.978642	0.636954
				359	1.12979	0.689492
				360	1.29737	0.756198
				361	1.44633	0.832349
				362	1.61008	0.894333
				363	1.74315	0.968713
				364	1.908	1.03896
				365	2.08817	1.11983
				366	2.25137	1.20838
				367	2.36309	1.24557
				368	2.35926	1.28985
				369	2.2908	1.31228
				370	2.21522	1.30342
				371	2.10898	1.27804
				372	2.01314	1.23849
				373	1.908	1.18536
				374	1.83461	1.13577
				375	1.80559	1.07792
				376	1.71194	1.0307
				377	1.60405	0.970484
				378	1.46112	0.913223
				379	1.34118	0.846517
				380	1.24535	0.755608
				381	1.13746	0.708383
				382	1.05641	0.657025
				383	0.979189	0.62928
				384	0.937568	0.642857
				385	0.875685	0.602715
				386	0.750274	0.575561
				387	0.66977	0.530697
				388	0.603505	0.501181
				389	0.577766	0.488784
				390	0.585433	0.471074
				391	0.601862	0.509445
				392	0.619387	0.496458
				393	0.622125	0.491145
				394	0.655531	0.484061
				395	0.653888	0.439197
				396	0.653888	0.433294
				397	0.66046	0.434475
				398	0.658817	0.455136
				399	0.665936	0.485242
				400	0.749726	0.507674
				401	0.784228	0.515939
				402	0.783133	0.487603
				403	0.77437	0.491145
				404	0.8023	0.510035
				405	0.784228	0.543684
				406	0.79299	0.562574
				407	0.799014	0.583825
				408	0.797371	0.599764
				409	0.795728	0.600945
				410	0.818182	0.602125
				411	0.759584	0.595041
				412	0.721249	0.600945
				413	0.732202	0.618654
				414	0.751917	0.636364
				415	0.730559	0.642857
				416	0.75575	0.672373
				417	0.814896	0.719008
				418	0.945235	0.736718
				419	1.08379	0.784534
				420	1.22234	0.823495
				421	1.34064	0.841204
				422	1.4759	0.868949
				423	1.57831	0.939197
				424	1.69551	0.980519
				425	1.77547	1.01417
				426	1.8368	1.0366
				427	1.89595	1.0059
				428	1.88171	0.957497
				429	1.79463	0.940968
				430	1.68894	0.916765
				431	1.592	0.875443
				432	1.49343	0.842975
				433	1.37021	0.818182
				434	1.28806	0.769185
				435	1.22234	0.756789
				436	1.14513	0.727863
				437	1.06024	0.671783
				438	0.936473	0.622196
				439	0.84885	0.583235
				440	0.773275	0.550177
				441	0.72563	0.494687
				442	0.678532	0.469303
				443	0.624315	0.472845
				444	0.563527	0.448642
				445	0.502738	0.420307
				446	0.416758	0.36954
				447	0.39759	0.341795
				448	0.384447	0.360094
				449	0.3954	0.384888
				450	0.421687	0.404368
				451	0.433735	0.408501
				452	0.440307	0.412633
				453	0.424973	0.412042
				454	0.417853	0.394333
				455	0.433187	0.415584
				456	0.47207	0.430933
				457	0.486309	0.442149
				458	0.463855	0.46281
				459	0.479189	0.473436
				460	0.501095	0.503542
				461	0.493976	0.560803
				462	0.499452	0.591499
				463	0.497809	0.621015
				464	0.501095	0.644628
				465	0.505476	0.651712
				466	0.523549	0.661747
				467	0.541621	0.680047
				468	0.552026	0.70425
				469	0.590361	0.763282
				470	0.621577	0.783353
				471	0.628149	0.775679
				472	0.653341	0.737308
				473	0.662651	0.725502
				474	0.66977	0.743211
				475	0.685104	0.738489
				476	0.757941	0.792208
				477	0.876232	0.819362
				478	0.962212	0.844746
				479	1.03943	0.854782
				480	1.16046	0.85242
				481	1.24699	0.864227
				482	1.34447	0.857733
				483	1.4414	0.871311
				484	1.53286	0.893152
				485	1.63801	0.861865
				486	1.68784	0.879575
				487	1.6621	0.848878
				488	1.5805	0.836482
				489	1.54272	0.806375
				490	1.49179	0.783353
				491	1.39923	0.726092
				492	1.33187	0.693625
				493	1.24151	0.665289
				494	1.14348	0.641086
				495	1.07174	0.62987
				496	0.956188	0.654073
				497	0.8954	0.620425
				498	0.819277	0.575561
				499	0.747536	0.520071
				500	0.648959	0.475797
				501	0.595838	0.453955
				502	0.525192	0.436246
				503	0.456188	0.415584
				504	0.443045	0.422668
				505	0.409639	0.402597
				506	0.382256	0.363046
				507	0.37678	0.329988
				508	0.379518	0.327037
				509	0.401972	0.337072
				510	0.403614	0.364227
				511	0.411829	0.412633
				512	0.428258	0.42503
				513	0.462212	0.42621
				514	0.474808	0.448642
				515	0.45126	0.459268
				516	0.437568	0.474026
				517	0.420044	0.488784
				518	0.426068	0.496458
				519	0.429901	0.507084
				520	0.443045	0.53778
				521	0.463855	0.541322
				522	0.471522	0.522432
				523	0.470975	0.522432
				524	0.454545	0.538961
				525	0.476999	0.522432
				526	0.491785	0.507084
				527	0.524096	0.510626
				528	0.575027	0.523022
				529	0.605696	0.536009
				530	0.618839	0.548406
				531	0.626506	0.540142
				532	0.630887	0.534829
				533	0.652245	0.536009
				534	0.702081	0.551948
				535	0.717963	0.566706
				536	0.777656	0.614522
				537	0.866922	0.684179
				538	0.967689	0.747934
				539	1.0345	0.788666
				540	1.10022	0.844156
				541	1.16922	0.908501
				542	1.24151	0.947462
				543	1.35597	1.01122
				544	1.47919	1.02479
				545	1.53669	1.02715
				546	1.57393	1.01299
				547	1.56681	0.963991
				548	1.55805	0.893743
				549	1.51807	0.827627
				550	1.47152	0.781582
				551	1.40854	0.720779
				552	1.34556	0.642857
				553	1.27437	0.582054
				554	1.16813	0.501181
				555	1.03724	0.46281
				556	0.937568	0.420307
				557	0.848302	0.391381
				558	0.760131	0.390201
				559	0.679628	0.387249
				560	0.628149	0.367769
				561	0.555312	0.336482
				562	0.508762	0.309917
				563	0.487404	0.304604
				564	0.450164	0.294569
				565	0.420591	0.29634
				566	0.433187	0.293979
				567	0.419496	0.304604
				568	0.43483	0.309917
				569	0.438116	0.294569
				570	0.41621	0.29693
				571	0.398138	0.312279
				572	0.402519	0.329398
				573	0.405257	0.33353
				574	0.383899	0.342385
				575	0.384995	0.354191
				576	0.393209	0.381936
				577	0.354874	0.413223
				578	0.336254	0.431523
				579	0.342278	0.443329
				580	0.361446	0.476387
				581	0.399781	0.478749
				582	0.422782	0.472845
				583	0.437021	0.509445
				584	0.47207	0.533058
				585	0.511501	0.53719
				586	0.542169	0.558442
				587	0.556955	0.543093
				588	0.606791	0.535419
				589	0.640197	0.542503
				590	0.640745	0.550177
				591	0.639102	0.551358
				592	0.61391	0.566116
				593	0.610077	0.582054
				594	0.633078	0.579693
				595	0.646221	0.570838
[truncated: 1,107 more rows]

## Sheet: Figure 7 
	Figure 7: Cell type-specific function of operant Dop1R2 activity in adult satiety
[truncated: 487 more rows]
[truncated: 74 more columns]

[truncated: 7 more sheets: Fig.S1, Fig.S2, Fig.S3, Fig.S5, Fig.S6, Fig.S7 , Fig.S8 ]
